# Supplementary material for: Two Poplar-Associated Bacterial Isolates Induce Additive Favorable Responses in a Constructed Plant-Microbiome System
Source: Front Plant Sci. 2016 Apr 26;7:497. doi: 10.3389/fpls.2016.00497 (PMC4845692; doi:10.3389/fpls.2016.00497)
Supplement: Supplementary file 2 [file DataSheet1.XLSX]

## Sheet: Table1
	Strain	BT03	GM41
	Class	β-Proteobacteria	γ-Proteobacteria
	Genus	Burkholderia	Pseudomonas
	genome size (Mb)	10.9	6.6
	gene count (COG)	7779	5082
	COG Functional Category	count
	Mobilome: prophages, transposons	124	43
	Secondary metabolites biosynthesis, transport and catabolism	337	148
	Carbohydrate transport and metabolism	582	291
	Lipid transport and metabolism	489	250
	Energy production and conversion	644	349
	Transcription	853	475
	Cell wall/membrane/envelope biogenesis	478	270
	General function prediction only	794	504
	Inorganic ion transport and metabolism	390	263
	Coenzyme transport and metabolism	359	250
	Intracellular trafficking, secretion, and vesicular transport	130	93
	Defense mechanisms	158	118
	Amino acid transport and metabolism	757	571
	Signal transduction mechanisms	379	297
	Replication, recombination and repair	147	121
	Function unknown	334	283
	Posttranslational modification, protein turnover, chaperones	223	197
	Cell motility	136	123
	Nucleotide transport and metabolism	116	109
	Translation, ribosomal structure and biogenesis	260	246

## Sheet: COG abundance GM41-BT03
	COG ID	COG Functional Category	Pseudomonas GM41	Burkholderia BT03
	I	Lipid transport and metabolism	250	489
	Q	Secondary metabolites biosynthesis, transport and catabolism	148	337
	G	Carbohydrate transport and metabolism	291	582
	K	Transcription	475	853
	P	Inorganic ion transport and metabolism	263	390
	C	Energy production and conversion	349	644
	M	Cell wall/membrane/envelope biogenesis	270	478
	H	Coenzyme transport and metabolism	250	359
	R	General function prediction only	504	794
	S	Function unknown	283	334
	A	RNA processing and modification	1	1
	B	Chromatin structure and dynamics	4	4
	D	Cell cycle control, cell division, chromosome partitioning	40	40
	W	Extracellular structures	36	43
	Z	Cytoskeleton	0	1
	J	Translation, ribosomal structure and biogenesis	246	260
	L	Replication, recombination and repair	121	147
	O	Posttranslational modification, protein turnover, chaperones	197	223
	T	Signal transduction mechanisms	297	379
	X	Mobilome: prophages, transposons	43	124
	U	Intracellular trafficking, secretion, and vesicular transport	93	130
	F	Nucleotide transport and metabolism	109	116
	V	Defense mechanisms	118	158
	N	Cell motility	123	136
	E	Amino acid transport and metabolism	571	757

## Sheet: Mobilome
	GM41	GM41	GM41		BT03	BT03	BT03
	IMG Gene ID	Locus Tag	Gene Product Name		IMG Gene ID	Locus Tag	Gene Product Name
	2511311100	PMI27_06096	addiction module toxin, RelE/StbE family		2563055294	PMI06_009199	Integrase
	2511309297	PMI27_04291	DNA-binding prophage protein		2563064332	PMI06_008705	Plasmid stabilization system protein ParE
	2511305487	PMI27_00475	high frequency lysogenization protein		2563064321	PMI06_008694	Plasmid stabilization system protein ParE
	2511309192	PMI27_04186	hypothetical protein		2563055292	PMI06_009197	putative DNA primase/helicase
	2511309190	PMI27_04184	hypothetical protein		2563064926	PMI06_001159	putative transposase
	2511309187	PMI27_04181	hypothetical protein		2563064643	PMI06_009016	putative transposase
	2511309186	PMI27_04180	hypothetical protein		2563064404	PMI06_008777	putative transposase
	2511309181	PMI27_04175	hypothetical protein		2563064392	PMI06_008765	putative transposase
	2511309191	PMI27_04185	P2-like prophage tail protein X		2563064188	PMI06_008561	putative transposase
	2511309179	PMI27_04173	phage baseplate assembly protein V		2563064112	PMI06_008485	putative transposase
	2511309172	PMI27_04166	phage portal protein, lambda family		2563063141	PMI06_007553	putative transposase
	2511309118	PMI27_04112	Phage repressor protein C, contains Cro/C1-type HTH and peptisase s24 domains		2563062269	PMI06_006723	putative transposase
	2511305542	PMI27_00530	Phage repressor protein C, contains Cro/C1-type HTH and peptisase s24 domains		2563061554	PMI06_006044	putative transposase
	2511309183	PMI27_04177	phage tail protein, P2 protein I family		2563059946	PMI06_004666	RNA-directed DNA polymerase
	2511309189	PMI27_04183	phage tail tape measure protein, TP901 family, core region		2563059641	PMI06_004595	RNA-directed DNA polymerase
	2511309170	PMI27_04164	Phage terminase, large subunit GpA		2563059187	PMI06_004141	RNA-directed DNA polymerase
	2511309182	PMI27_04176	Phage-related baseplate assembly protein		2563055526	PMI06_009431	RNA-directed DNA polymerase
	2511309184	PMI27_04178	Phage-related tail fibre protein		2563056314	PMI06_009969	SRSO17 transposase
	2511309348	PMI27_04342	probable addiction module antidote protein		2563055713	PMI06_009618	toxin ParE1/3/4
	2511308157	PMI27_03149	Prophage antirepressor		2563059605	PMI06_004559	transcriptional regulator, AlpA family
	2511307486	PMI27_02476	Prophage antirepressor		2563055282	PMI06_009187	transcriptional regulator, AlpA family
	2511305471	PMI27_00459	Prophage antirepressor		2563064614	PMI06_008987	Transposase
	2511309166	PMI27_04160	putative DNA primase/helicase		2563064556	PMI06_008929	Transposase
	2511310640	PMI27_05636	REP element-mobilizing transposase RayT		2563064431	PMI06_008804	Transposase
	2511308557	PMI27_03550	REP element-mobilizing transposase RayT		2563064357	PMI06_008730	Transposase
	2511305206	PMI27_00194	REP element-mobilizing transposase RayT		2563064356	PMI06_008729	Transposase
	2511310954	PMI27_05950	Transposase		2563064268	PMI06_008641	Transposase
	2511310841	PMI27_05837	Transposase		2563064151	PMI06_008524	transposase
	2511310864	PMI27_05860	Transposase (or an inactivated derivative)		2563064150	PMI06_008523	transposase
	2511306093	PMI27_01081	Transposase InsO and inactivated derivatives		2563064111	PMI06_008484	transposase
	2511309334	PMI27_04328	type VI secretion system secreted protein VgrG		2563064059	PMI06_008432	Transposase
	2511307734	PMI27_02724	type VI secretion system secreted protein VgrG		2563064032	PMI06_008405	Transposase
	2511307407	PMI27_02397	type VI secretion system secreted protein VgrG		2563064031	PMI06_008404	Transposase
	2511307388	PMI27_02378	type VI secretion system secreted protein VgrG		2563063983	PMI06_000844	Transposase
	2511307351	PMI27_02341	type VI secretion system secreted protein VgrG		2563063981	PMI06_000842	transposase
	2511307257	PMI27_02247	type VI secretion system secreted protein VgrG		2563063560	PMI06_007972	Transposase
	2511307179	PMI27_02169	type VI secretion system secreted protein VgrG		2563063517	PMI06_007929	Transposase
	2511306570	PMI27_01558	type VI secretion system secreted protein VgrG		2563063187	PMI06_007599	transposase
	2511309751	PMI27_04747	Uncharacterized conserved protein		2563063122	PMI06_007534	Transposase
	2511309750	PMI27_04746	Uncharacterized conserved protein		2563062862	PMI06_007274	Transposase
	2511307991	PMI27_02983	Uncharacterized conserved protein		2563062790	PMI06_007244	transposase
	2511307770	PMI27_02760	Uncharacterized conserved protein		2563062789	PMI06_007243	Transposase
	2511307769	PMI27_02759	Uncharacterized conserved protein		2563062516	PMI06_006970	transposase
					2563062515	PMI06_006969	transposase
					2563062214	PMI06_006668	Transposase
					2563062203	PMI06_006657	Transposase
					2563062170	PMI06_006624	Transposase
					2563061965	PMI06_006419	Transposase
					2563061906	PMI06_006360	Transposase
					2563061447	PMI06_005937	transposase
					2563061372	PMI06_005862	transposase
					2563061069	PMI06_005559	Transposase
					2563061068	PMI06_005558	Transposase
					2563060953	PMI06_005443	Transposase
					2563060694	PMI06_005414	Transposase
					2563059936	PMI06_004656	transposase
					2563059850	PMI06_000474	Transposase
					2563058269	PMI06_003350	Transposase
					2563058118	PMI06_003335	Transposase
					2563058085	PMI06_003302	Transposase
					2563057909	PMI06_003126	transposase
					2563057793	PMI06_003010	Transposase
					2563057722	PMI06_002939	Transposase
					2563057277	PMI06_002494	Transposase
					2563057276	PMI06_002493	Transposase
					2563057145	PMI06_002394	Transposase
					2563056995	PMI06_002244	transposase
					2563056993	PMI06_002242	Transposase
					2563056389	PMI06_010044	Transposase
					2563056299	PMI06_001650	transposase
					2563056274	PMI06_001625	Transposase
					2563055977	PMI06_009852	Transposase
					2563055974	PMI06_009849	Transposase
					2563055973	PMI06_009848	transposase
					2563055840	PMI06_009745	Transposase
					2563055641	PMI06_009546	transposase
					2563055594	PMI06_009499	transposase
					2563064606	PMI06_008979	Transposase (or an inactivated derivative)
					2563064534	PMI06_008907	Transposase (or an inactivated derivative)
					2563064523	PMI06_008896	Transposase (or an inactivated derivative)
					2563064490	PMI06_008863	Transposase (or an inactivated derivative)
					2563064437	PMI06_008810	Transposase (or an inactivated derivative)
					2563064418	PMI06_008791	Transposase (or an inactivated derivative)
					2563064416	PMI06_008789	Transposase (or an inactivated derivative)
					2563064327	PMI06_008700	Transposase (or an inactivated derivative)
					2563064185	PMI06_008558	Transposase (or an inactivated derivative)
					2563064176	PMI06_008549	Transposase (or an inactivated derivative)
					2563064092	PMI06_008465	Transposase (or an inactivated derivative)
					2563064028	PMI06_008401	Transposase (or an inactivated derivative)
					2563062217	PMI06_006671	Transposase (or an inactivated derivative)
					2563059563	PMI06_004517	Transposase (or an inactivated derivative)
					2563058112	PMI06_003329	Transposase (or an inactivated derivative)
					2563056009	PMI06_009884	Transposase (or an inactivated derivative)
					2563055983	PMI06_009858	Transposase (or an inactivated derivative)
					2563055817	PMI06_009722	Transposase (or an inactivated derivative)
					2563055768	PMI06_009673	Transposase (or an inactivated derivative)
					2563055112	PMI06_009017	Transposase (or an inactivated derivative)
					2563060922	PMI06_000731	Transposase and inactivated derivatives
					2563058212	PMI06_000122	Transposase and inactivated derivatives, IS30 family
					2563056734	PMI06_001983	Transposase and inactivated derivatives, IS30 family
					2563064341	PMI06_008714	Transposase and inactivated derivatives, TnpA family
					2563064058	PMI06_008431	Transposase and inactivated derivatives, TnpA family
					2563064602	PMI06_008975	Transposase InsO and inactivated derivatives
					2563062517	PMI06_006971	Transposase InsO and inactivated derivatives
					2563059881	PMI06_000505	Transposase InsO and inactivated derivatives
					2563058028	PMI06_003245	Transposase InsO and inactivated derivatives
					2563057523	PMI06_002740	Transposase InsO and inactivated derivatives
					2563064465	PMI06_008838	transposase, IS4 family
					2563064160	PMI06_008533	transposase, IS4 family
					2563060895	PMI06_000704	transposase, IS4 family
					2563055903	PMI06_009778	transposase, IS4 family
					2563055838	PMI06_009743	transposase, IS4 family
					2563061426	PMI06_005916	transposase, IS5 family
					2563057910	PMI06_003127	transposase, IS5 family
					2563057891	PMI06_003108	transposase, IS5 family
					2563055519	PMI06_009424	transposase, IS605 OrfB family, central region
					2563061233	PMI06_005723	type VI secretion system secreted protein VgrG
					2563059825	PMI06_000449	type VI secretion system secreted protein VgrG
					2563058448	PMI06_003529	type VI secretion system secreted protein VgrG
					2563057670	PMI06_002887	type VI secretion system secreted protein VgrG
					2563056965	PMI06_002214	type VI secretion system secreted protein VgrG
					2563056571	PMI06_001820	type VI secretion system secreted protein VgrG
					2563056225	PMI06_001576	type VI secretion system secreted protein VgrG
					2563058322	PMI06_003403	Uncharacterized conserved protein

## Sheet: Secondary Metabolism
	GM41	GM41	GM41		BT03	BT03	BT03
	IMG Gene ID	Locus Tag	Gene Product Name		IMG Gene ID	Locus Tag	Gene Product Name
	2511311015	PMI27_06011	2,3-dihydroxy-p-cumate/2,3-dihydroxybenzoate 3,4-dioxygenase		2563058097	PMI06_003314	2,3-dihydroxy-p-cumate/2,3-dihydroxybenzoate 3,4-dioxygenase
	2511308411	PMI27_03404	2,5-diketo-D-gluconate reductase B		2563056924	PMI06_002173	2,4-diketo-3-deoxy-L-fuconate hydrolase
	2511310173	PMI27_05169	2-furoate---CoA ligase		2563056110	PMI06_001461	2,5-diketo-D-gluconate reductase B
	2511310583	PMI27_05579	2-hydroxychromene-2-carboxylate isomerase		2563056081	PMI06_001432	2,5-diketo-D-gluconate reductase B
	2511311084	PMI27_06080	2-keto-4-pentenoate hydratase/2-oxohepta-3-ene-1,7-dioic acid hydratase (catechol pathway)		2563062796	PMI06_000799	2-deoxy-D-gluconate 3-dehydrogenase
	2511311018	PMI27_06014	2-keto-4-pentenoate hydratase/2-oxohepta-3-ene-1,7-dioic acid hydratase (catechol pathway)		2563055794	PMI06_009699	2-deoxy-D-gluconate 3-dehydrogenase
	2511310429	PMI27_05425	2-keto-4-pentenoate hydratase/2-oxohepta-3-ene-1,7-dioic acid hydratase (catechol pathway)		2563059893	PMI06_000517	2-furoate---CoA ligase
	2511307602	PMI27_02592	2-keto-4-pentenoate hydratase/2-oxohepta-3-ene-1,7-dioic acid hydratase (catechol pathway)		2563061988	PMI06_006442	2-hydroxychromene-2-carboxylate isomerase
	2511311011	PMI27_06007	2-oxo-3-hexenedioate decarboxylase		2563058305	PMI06_003386	2-keto-3-deoxy-L-fuconate dehydrogenase
	2511311012	PMI27_06008	2-oxopent-4-enoate/cis-2-oxohex-4-enoate hydratase		2563060179	PMI06_004899	2-keto-4-pentenoate hydratase
	2511307804	PMI27_02794	3-hydroxybutyrate dehydrogenase		2563058589	PMI06_003670	2-keto-4-pentenoate hydratase
	2511310735	PMI27_05731	3-oxoacyl-[acyl-carrier protein] reductase		2563056845	PMI06_002094	2-keto-4-pentenoate hydratase
	2511310256	PMI27_05252	3-oxoacyl-[acyl-carrier protein] reductase		2563064440	PMI06_008813	2-keto-4-pentenoate hydratase/2-oxohepta-3-ene-1,7-dioic acid hydratase (catechol pathway)
	2511307147	PMI27_02137	3-oxoacyl-[acyl-carrier protein] reductase		2563063834	PMI06_008246	2-keto-4-pentenoate hydratase/2-oxohepta-3-ene-1,7-dioic acid hydratase (catechol pathway)
	2511306967	PMI27_01957	3-oxoacyl-[acyl-carrier protein] reductase		2563063506	PMI06_007918	2-keto-4-pentenoate hydratase/2-oxohepta-3-ene-1,7-dioic acid hydratase (catechol pathway)
	2511305481	PMI27_00469	3-oxoacyl-[acyl-carrier protein] reductase		2563062707	PMI06_007161	2-keto-4-pentenoate hydratase/2-oxohepta-3-ene-1,7-dioic acid hydratase (catechol pathway)
	2511305356	PMI27_00344	3-oxoacyl-[acyl-carrier protein] reductase		2563062667	PMI06_007121	2-keto-4-pentenoate hydratase/2-oxohepta-3-ene-1,7-dioic acid hydratase (catechol pathway)
	2511308470	PMI27_03463	3-oxoacyl-[acyl-carrier-protein] reductase		2563062645	PMI06_007099	2-keto-4-pentenoate hydratase/2-oxohepta-3-ene-1,7-dioic acid hydratase (catechol pathway)
	2511305834	PMI27_00822	3-oxoacyl-[acyl-carrier-protein] reductase		2563061063	PMI06_005553	2-keto-4-pentenoate hydratase/2-oxohepta-3-ene-1,7-dioic acid hydratase (catechol pathway)
	2511306369	PMI27_01357	3-oxoacyl-[acyl-carrier-protein] synthase I		2563058106	PMI06_003323	2-keto-4-pentenoate hydratase/2-oxohepta-3-ene-1,7-dioic acid hydratase (catechol pathway)
	2511308468	PMI27_03461	3-oxoacyl-[acyl-carrier-protein] synthase II		2563058094	PMI06_003311	2-keto-4-pentenoate hydratase/2-oxohepta-3-ene-1,7-dioic acid hydratase (catechol pathway)
	2511307146	PMI27_02136	3-oxoacyl-[acyl-carrier-protein] synthase II		2563058091	PMI06_003308	2-keto-4-pentenoate hydratase/2-oxohepta-3-ene-1,7-dioic acid hydratase (catechol pathway)
	2511306728	PMI27_01717	3-oxoacyl-[acyl-carrier-protein] synthase II		2563057948	PMI06_003165	2-keto-4-pentenoate hydratase/2-oxohepta-3-ene-1,7-dioic acid hydratase (catechol pathway)
	2511307149	PMI27_02139	3-oxoacyl-[acyl-carrier-protein] synthase-1		2563056396	PMI06_010048	2-keto-4-pentenoate hydratase/2-oxohepta-3-ene-1,7-dioic acid hydratase (catechol pathway)
	2511308222	PMI27_03214	3-phenylpropionate/trans-cinnamate dioxygenase ferredoxin subunit		2563057940	PMI06_003157	2-oxo-3-hexenedioate decarboxylase
	2511311010	PMI27_06006	4-oxalocrotonate tautomerase		2563057215	PMI06_000009	2-oxohept-3-enedioate hydratase
	2511307020	PMI27_02010	4-oxalocrotonate tautomerase		2563057941	PMI06_003158	2-oxopent-4-enoate/cis-2-oxohex-4-enoate hydratase
	2511311009	PMI27_06005	acetaldehyde dehydrogenase		2563057213	PMI06_000007	3,4-dihydroxyphenylacetate 2,3-dioxygenase
	2511310759	PMI27_05755	Acetoin utilization deacetylase AcuC		2563063333	PMI06_007745	3-hydroxybutyrate dehydrogenase
	2511310206	PMI27_05202	Acetoin utilization deacetylase AcuC		2563060871	PMI06_000680	3-hydroxybutyrate dehydrogenase
	2511306951	PMI27_01941	Acetoin utilization deacetylase AcuC		2563057387	PMI06_002604	3-hydroxybutyrate dehydrogenase
	2511305040	PMI27_00028	Acetoin utilization deacetylase AcuC		2563065098	PMI06_001331	3-oxoacyl-[acyl-carrier protein] reductase
	2511308469	PMI27_03462	acyl carrier protein		2563065006	PMI06_001239	3-oxoacyl-[acyl-carrier protein] reductase
	2511307163	PMI27_02153	acyl carrier protein		2563064456	PMI06_008829	3-oxoacyl-[acyl-carrier protein] reductase
	2511307162	PMI27_02152	acyl carrier protein		2563063824	PMI06_008236	3-oxoacyl-[acyl-carrier protein] reductase
	2511306977	PMI27_01967	acyl-CoA thioesterase		2563063105	PMI06_007517	3-oxoacyl-[acyl-carrier protein] reductase
	2511306645	PMI27_01633	Acyl-coenzyme A thioesterase PaaI, contains HGG motif		2563062496	PMI06_006950	3-oxoacyl-[acyl-carrier protein] reductase
	2511310079	PMI27_05075	acyl-homoserine-lactone acylase		2563062387	PMI06_006841	3-oxoacyl-[acyl-carrier protein] reductase
	2511309408	PMI27_04402	acyl-homoserine-lactone acylase		2563061761	PMI06_000793	3-oxoacyl-[acyl-carrier protein] reductase
	2511311035	PMI27_06031	Aldo/keto reductase		2563061380	PMI06_005870	3-oxoacyl-[acyl-carrier protein] reductase
	2511310986	PMI27_05982	Aldo/keto reductase		2563061062	PMI06_005552	3-oxoacyl-[acyl-carrier protein] reductase
	2511306510	PMI27_01498	Aldo/keto reductase		2563060927	PMI06_000736	3-oxoacyl-[acyl-carrier protein] reductase
	2511305449	PMI27_00437	amino acid adenylation domain-containing protein		2563060835	PMI06_000644	3-oxoacyl-[acyl-carrier protein] reductase
	2511309670	PMI27_04665	amino acid adenylation domain-containing protein/thioester reductase domain-containing protein		2563059986	PMI06_004706	3-oxoacyl-[acyl-carrier protein] reductase
	2511305403	PMI27_00391	Aromatic ring-opening dioxygenase, catalytic subunit, LigB family		2563059536	PMI06_004490	3-oxoacyl-[acyl-carrier protein] reductase
	2511305620	PMI27_00608	assimilatory nitrite reductase (NAD(P)H) small subunit		2563059348	PMI06_004302	3-oxoacyl-[acyl-carrier protein] reductase
	2511309903	PMI27_04899	benzoate membrane transport protein		2563058560	PMI06_003641	3-oxoacyl-[acyl-carrier protein] reductase
	2511305649	PMI27_00637	benzoate membrane transport protein		2563057570	PMI06_002787	3-oxoacyl-[acyl-carrier protein] reductase
	2511309683	PMI27_04678	benzoate/toluate 1,2-dioxygenase beta subunit		2563056876	PMI06_002125	3-oxoacyl-[acyl-carrier protein] reductase
	2511308796	PMI27_03789	Ca2+-binding protein, RTX toxin-related		2563056433	PMI06_001682	3-oxoacyl-[acyl-carrier protein] reductase
	2511306322	PMI27_01310	Ca2+-binding protein, RTX toxin-related		2563055812	PMI06_009717	3-oxoacyl-[acyl-carrier protein] reductase
	2511310980	PMI27_05976	carboxymethylenebutenolidase		2563055536	PMI06_009441	3-oxoacyl-[acyl-carrier protein] reductase
	2511308070	PMI27_03062	carboxymethylenebutenolidase		2563064235	PMI06_008608	3-oxoacyl-[acyl-carrier-protein] reductase
	2511309679	PMI27_04674	catechol 1,2-dioxygenase		2563064021	PMI06_008394	3-oxoacyl-[acyl-carrier-protein] reductase
	2511311020	PMI27_06016	Catechol 2,3-dioxygenase		2563059208	PMI06_004162	3-oxoacyl-[acyl-carrier-protein] reductase
	2511308763	PMI27_03756	Catechol 2,3-dioxygenase		2563058536	PMI06_003617	3-oxoacyl-[acyl-carrier-protein] reductase
	2511308257	PMI27_03249	Catechol 2,3-dioxygenase		2563062952	PMI06_007364	3-oxoacyl-[acyl-carrier-protein] reductase /acetoacetyl-CoA reductase
	2511306514	PMI27_01502	Catechol 2,3-dioxygenase		2563058153	PMI06_000063	3-oxoacyl-[acyl-carrier-protein] reductase /acetoacetyl-CoA reductase
	2511306202	PMI27_01190	Catechol 2,3-dioxygenase		2563059347	PMI06_004301	3-oxoacyl-[acyl-carrier-protein] synthase II
	2511305386	PMI27_00374	Catechol 2,3-dioxygenase		2563059206	PMI06_004160	3-oxoacyl-[acyl-carrier-protein] synthase II
	2511305909	PMI27_00897	citronellol/citronellal dehydrogenase		2563059350	PMI06_004304	3-oxoacyl-[acyl-carrier-protein] synthase-1
	2511305443	PMI27_00431	citronellol/citronellal dehydrogenase		2563059346	PMI06_004300	3-oxoacyl-[acyl-carrier-protein] synthase-1
	2511305529	PMI27_00517	citronellyl-CoA synthetase		2563058553	PMI06_003634	3-phenylpropionate/cinnamic acid dioxygenase, small subunit
	2511307202	PMI27_02192	Cytochrome P450		2563064594	PMI06_008967	3-phenylpropionate/trans-cinnamate dioxygenase ferredoxin subunit
	2511310442	PMI27_05438	D-aminopeptidase		2563060208	PMI06_004928	3-phenylpropionate/trans-cinnamate dioxygenase ferredoxin subunit
	2511310219	PMI27_05215	D-sorbitol dehydrogenase (acceptor)		2563058474	PMI06_003555	3-phenylpropionate/trans-cinnamate dioxygenase ferredoxin subunit
	2511306341	PMI27_01329	Dienelactone hydrolase		2563057800	PMI06_003017	3-phenylpropionate/trans-cinnamate dioxygenase ferredoxin subunit
	2511307691	PMI27_02681	dihydromonapterin reductase / dihydrofolate reductase		2563060930	PMI06_000739	4-hydroxyphenylacetate 3-monooxygenase
	2511309685	PMI27_04680	dihydroxycyclohexadiene carboxylate dehydrogenase		2563064718	PMI06_000951	4-oxalocrotonate tautomerase
	2511310301	PMI27_05297	DOPA 4,5-dioxygenase		2563064704	PMI06_000937	4-oxalocrotonate tautomerase
	2511307524	PMI27_02514	Enhancing lycopene biosynthesis protein 2		2563057939	PMI06_003156	4-oxalocrotonate tautomerase
	2511306340	PMI27_01328	enterobactin synthetase component D		2563057114	PMI06_002363	4-oxalocrotonate tautomerase
	2511310639	PMI27_05635	epralysin. Metallo peptidase. MEROPS family M10B		2563056393	PMI06_001652	4-oxalocrotonate tautomerase
	2511310422	PMI27_05418	Erythromycin esterase homolog		2563058554	PMI06_003635	4-oxalocrotonate tautomerase family enzyme
	2511307970	PMI27_02962	Esterase/lipase		2563057211	PMI06_000005	5-oxopent-3-ene-1,2,5-tricarboxylate decarboxylase / 2-hydroxyhepta-2,4-diene-1,7-dioate isomerase
	2511311083	PMI27_06079	fatty-acyl-CoA synthase		2563057210	PMI06_000004	5-oxopent-3-ene-1,2,5-tricarboxylate decarboxylase / 2-hydroxyhepta-2,4-diene-1,7-dioate isomerase
	2511310454	PMI27_05450	fatty-acyl-CoA synthase		2563057063	PMI06_002312	5-oxopent-3-ene-1,2,5-tricarboxylate decarboxylase / 2-hydroxyhepta-2,4-diene-1,7-dioate isomerase
	2511310001	PMI27_04997	fatty-acyl-CoA synthase		2563057062	PMI06_002311	5-oxopent-3-ene-1,2,5-tricarboxylate decarboxylase / 2-hydroxyhepta-2,4-diene-1,7-dioate isomerase
	2511306596	PMI27_01584	fatty-acyl-CoA synthase		2563064836	PMI06_001069	5-oxoprolinase (ATP-hydrolysing)
	2511305671	PMI27_00659	fatty-acyl-CoA synthase		2563057938	PMI06_003155	acetaldehyde dehydrogenase
	2511310010	PMI27_05006	Ferredoxin subunit of nitrite reductase or a ring-hydroxylating dioxygenase		2563056846	PMI06_002095	acetaldehyde dehydrogenase
	2511308924	PMI27_03917	Ferredoxin subunit of nitrite reductase or a ring-hydroxylating dioxygenase		2563057835	PMI06_003052	acetoacetate decarboxylase
	2511307672	PMI27_02662	fumarylacetoacetate hydrolase		2563057388	PMI06_002605	acetoacetate decarboxylase
	2511309507	PMI27_04501	fumarylpyruvate hydrolase		2563057175	PMI06_002424	acetoacetate decarboxylase
	2511307673	PMI27_02663	homogentisate 1,2-dioxygenase		2563060853	PMI06_000662	Acetoin utilization deacetylase AcuC
	2511311034	PMI27_06030	hypothetical protein		2563060524	PMI06_005244	Acetoin utilization deacetylase AcuC
	2511306388	PMI27_01376	hypothetical protein		2563059292	PMI06_004246	Acetoin utilization deacetylase AcuC
	2511305814	PMI27_00802	hypothetical protein		2563059061	PMI06_000256	Acetoin utilization deacetylase AcuC
	2511307092	PMI27_02082	imidazolonepropionase		2563064403	PMI06_008776	acetolactate decarboxylase
	2511310716	PMI27_05712	Isopenicillin N synthase		2563063069	PMI06_007481	Acyl carrier protein
	2511305353	PMI27_00341	Isopenicillin N synthase		2563059358	PMI06_004312	acyl carrier protein
	2511308416	PMI27_03409	L-ornithine N5-oxygenase		2563059207	PMI06_004161	acyl carrier protein
	2511310033	PMI27_05029	lactoylglutathione lyase		2563062126	PMI06_006580	Acyl transferase domain-containing protein
	2511307893	PMI27_02885	long-chain acyl-CoA synthetase		2563064153	PMI06_008526	acyl-CoA synthetase
	2511307892	PMI27_02884	long-chain acyl-CoA synthetase		2563064133	PMI06_008506	acyl-CoA synthetase
	2511308475	PMI27_03468	MAF protein		2563055530	PMI06_009435	Acyl-CoA synthetase (AMP-forming)/AMP-acid ligase II
	2511307287	PMI27_02277	maleate isomerase		2563061659	PMI06_006149	acyl-CoA thioesterase
	2511308354	PMI27_03347	microcin C transport system ATP-binding protein		2563061742	PMI06_000774	Acyl-coenzyme A thioesterase PaaI, contains HGG motif
	2511307801	PMI27_02791	microcin C transport system ATP-binding protein		2563059510	PMI06_004464	Aldo/keto reductase
	2511308356	PMI27_03349	microcin C transport system permease protein		2563058074	PMI06_003291	Aldo/keto reductase
	2511308355	PMI27_03348	microcin C transport system permease protein		2563057767	PMI06_002984	Aldo/keto reductase
	2511307800	PMI27_02790	microcin C transport system permease protein		2563057521	PMI06_002738	Aldo/keto reductase
	2511307799	PMI27_02789	microcin C transport system permease protein		2563059763	PMI06_000387	Alkyl sulfatase BDS1, metallo-beta-lactamase superfamily
	2511309678	PMI27_04673	muconolactone delta-isomerase		2563063073	PMI06_007485	amino acid adenylation domain-containing protein
	2511306895	PMI27_01885	N-acyl-D-amino-acid deacylase		2563060442	PMI06_005162	amino acid adenylation domain-containing protein
	2511307986	PMI27_02978	N-hydroxyarylamine O-acetyltransferase		2563060440	PMI06_005160	amino acid adenylation domain-containing protein
	2511311007	PMI27_06003	NAD(P)-dependent dehydrogenase, short-chain alcohol dehydrogenase family		2563064846	PMI06_001079	anthranilate 1,2-dioxygenase ferredoxin subunit
	2511310999	PMI27_05995	NAD(P)-dependent dehydrogenase, short-chain alcohol dehydrogenase family		2563064847	PMI06_001080	anthranilate 1,2-dioxygenase small subunit
	2511310903	PMI27_05899	NAD(P)-dependent dehydrogenase, short-chain alcohol dehydrogenase family		2563058050	PMI06_003267	anthranilate 1,2-dioxygenase small subunit
	2511310851	PMI27_05847	NAD(P)-dependent dehydrogenase, short-chain alcohol dehydrogenase family		2563061625	PMI06_006115	Aromatic ring-opening dioxygenase, catalytic subunit, LigB family
	2511310712	PMI27_05708	NAD(P)-dependent dehydrogenase, short-chain alcohol dehydrogenase family		2563063770	PMI06_008182	benzoate membrane transport protein
	2511310698	PMI27_05694	NAD(P)-dependent dehydrogenase, short-chain alcohol dehydrogenase family		2563062453	PMI06_006907	benzoate membrane transport protein
	2511309806	PMI27_04802	NAD(P)-dependent dehydrogenase, short-chain alcohol dehydrogenase family		2563058924	PMI06_004005	benzoate-CoA ligase
	2511309538	PMI27_04532	NAD(P)-dependent dehydrogenase, short-chain alcohol dehydrogenase family		2563063764	PMI06_008176	benzoate/toluate 1,2-dioxygenase beta subunit
	2511309440	PMI27_04434	NAD(P)-dependent dehydrogenase, short-chain alcohol dehydrogenase family		2563058920	PMI06_004001	benzoyl-CoA oxygenase, component B
	2511308640	PMI27_03633	NAD(P)-dependent dehydrogenase, short-chain alcohol dehydrogenase family		2563056138	PMI06_001489	carboxylesterase
	2511308453	PMI27_03446	NAD(P)-dependent dehydrogenase, short-chain alcohol dehydrogenase family		2563060417	PMI06_005137	carboxymethylenebutenolidase
	2511307779	PMI27_02769	NAD(P)-dependent dehydrogenase, short-chain alcohol dehydrogenase family		2563060382	PMI06_005102	carboxymethylenebutenolidase
	2511307680	PMI27_02670	NAD(P)-dependent dehydrogenase, short-chain alcohol dehydrogenase family		2563058423	PMI06_003504	carboxymethylenebutenolidase
	2511307253	PMI27_02243	NAD(P)-dependent dehydrogenase, short-chain alcohol dehydrogenase family		2563056818	PMI06_002067	carboxymethylenebutenolidase
	2511307022	PMI27_02012	NAD(P)-dependent dehydrogenase, short-chain alcohol dehydrogenase family		2563055312	PMI06_009217	carboxymethylenebutenolidase
	2511306690	PMI27_01679	NAD(P)-dependent dehydrogenase, short-chain alcohol dehydrogenase family		2563064457	PMI06_008830	catechol 1,2-dioxygenase
	2511306389	PMI27_01377	NAD(P)-dependent dehydrogenase, short-chain alcohol dehydrogenase family		2563063766	PMI06_008178	catechol 1,2-dioxygenase
	2511306027	PMI27_01015	NAD(P)-dependent dehydrogenase, short-chain alcohol dehydrogenase family		2563060458	PMI06_005178	catechol 1,2-dioxygenase
	2511305847	PMI27_00835	NAD(P)-dependent dehydrogenase, short-chain alcohol dehydrogenase family		2563064701	PMI06_000934	Catechol 2,3-dioxygenase
	2511305225	PMI27_00213	NAD(P)-dependent dehydrogenase, short-chain alcohol dehydrogenase family		2563064353	PMI06_008726	Catechol 2,3-dioxygenase
	2511305194	PMI27_00182	NAD(P)-dependent dehydrogenase, short-chain alcohol dehydrogenase family		2563064079	PMI06_008452	Catechol 2,3-dioxygenase
	2511305083	PMI27_00071	NAD(P)-dependent dehydrogenase, short-chain alcohol dehydrogenase family		2563062727	PMI06_007181	Catechol 2,3-dioxygenase
	2511310826	PMI27_05822	nitrite reductase (NADH) small subunit		2563062649	PMI06_007103	catechol 2,3-dioxygenase
	2511308651	PMI27_03644	non-ribosomal peptide synthase domain TIGR01720/amino acid adenylation domain-containing protein		2563061746	PMI06_000778	Catechol 2,3-dioxygenase
	2511308429	PMI27_03422	non-ribosomal peptide synthase domain TIGR01720/amino acid adenylation domain-containing protein		2563060103	PMI06_004823	Catechol 2,3-dioxygenase
	2511308428	PMI27_03421	non-ribosomal peptide synthase domain TIGR01720/amino acid adenylation domain-containing protein		2563059909	PMI06_004629	Catechol 2,3-dioxygenase
	2511307592	PMI27_02582	penicillin amidase		2563059762	PMI06_000386	Catechol 2,3-dioxygenase
	2511305830	PMI27_00818	polyhydroxyalkanoate synthesis repressor PhaR		2563058187	PMI06_000097	Catechol 2,3-dioxygenase
	2511306052	PMI27_01040	protocatechuate 3,4-dioxygenase, alpha subunit		2563058032	PMI06_003249	Catechol 2,3-dioxygenase
	2511306051	PMI27_01039	protocatechuate 3,4-dioxygenase, beta subunit		2563057964	PMI06_003181	Catechol 2,3-dioxygenase
	2511306608	PMI27_01596	putative ABC transport system ATP-binding protein		2563057852	PMI06_003069	Catechol 2,3-dioxygenase
	2511306607	PMI27_01595	putative ABC transport system permease protein		2563057160	PMI06_002409	Catechol 2,3-dioxygenase
	2511306784	PMI27_01773	septum formation protein		2563056730	PMI06_001979	Catechol 2,3-dioxygenase
	2511308430	PMI27_03423	Surfactin synthase thioesterase subunit		2563056692	PMI06_001941	Catechol 2,3-dioxygenase
	2511305204	PMI27_00192	tartronate-semialdehyde synthase		2563056681	PMI06_001930	Catechol 2,3-dioxygenase
	2511310014	PMI27_05010	taurine dioxygenase		2563063776	PMI06_008188	citronellol/citronellal dehydrogenase
	2511309766	PMI27_04762	taurine dioxygenase		2563056296	PMI06_001647	creatinine amidohydrolase
	2511306972	PMI27_01962	taurine dioxygenase		2563063825	PMI06_008237	crotonobetaine/carnitine-CoA ligase
	2511306394	PMI27_01382	taurine dioxygenase		2563063798	PMI06_008210	crotonobetaine/carnitine-CoA ligase
	2511308410	PMI27_03403	uncharacterized domain 1-containing protein		2563056823	PMI06_002072	crotonobetaine/carnitine-CoA ligase
	2511306644	PMI27_01632	uncharacterized domain 1-containing protein		2563064125	PMI06_008498	cyclopentanol dehydrogenase
	2511306378	PMI27_01366	uncharacterized domain 1-containing protein		2563064328	PMI06_008701	Cytochrome P450
					2563063811	PMI06_008223	Cytochrome P450
					2563063808	PMI06_008220	Cytochrome P450
					2563060222	PMI06_004942	D-aminopeptidase
					2563059596	PMI06_004550	D-sorbitol dehydrogenase (acceptor)
					2563064292	PMI06_008665	Dienelactone hydrolase
					2563055218	PMI06_009123	Dienelactone hydrolase
					2563063762	PMI06_008174	dihydroxycyclohexadiene carboxylate dehydrogenase
					2563057488	PMI06_002705	DOPA 4,5-dioxygenase
					2563055660	PMI06_009565	Ectoine hydroxylase-related dioxygenase, phytanoyl-CoA dioxygenase (PhyH) family
					2563064868	PMI06_001101	esterase, PHB depolymerase family
					2563063986	PMI06_000847	esterase, PHB depolymerase family
					2563058408	PMI06_003489	esterase, PHB depolymerase family
					2563064780	PMI06_001013	fatty-acyl-CoA synthase
					2563062893	PMI06_007305	fatty-acyl-CoA synthase
					2563062228	PMI06_006682	fatty-acyl-CoA synthase
					2563058488	PMI06_003569	fatty-acyl-CoA synthase
					2563057851	PMI06_003068	fatty-acyl-CoA synthase
					2563057823	PMI06_003040	fatty-acyl-CoA synthase
					2563057799	PMI06_003016	fatty-acyl-CoA synthase
					2563056395	PMI06_010047	fatty-acyl-CoA synthase
					2563055506	PMI06_009411	fatty-acyl-CoA synthase
					2563063473	PMI06_007885	Ferredoxin subunit of nitrite reductase or a ring-hydroxylating dioxygenase
					2563059217	PMI06_004171	Ferredoxin subunit of nitrite reductase or a ring-hydroxylating dioxygenase
					2563059531	PMI06_004485	feruloyl-CoA synthase
					2563055194	PMI06_009099	fumarylacetoacetate (FAA) hydrolase
					2563061973	PMI06_006427	fumarylacetoacetate hydrolase
					2563060140	PMI06_004860	fumarylacetoacetate hydrolase
					2563056680	PMI06_001929	fumarylacetoacetate hydrolase
					2563060022	PMI06_004742	fumarylpyruvate hydrolase
					2563065141	PMI06_001374	gentisate 1,2-dioxygenase
					2563063833	PMI06_008245	gentisate 1,2-dioxygenase
					2563057927	PMI06_003144	gentisate 1,2-dioxygenase
					2563065045	PMI06_001278	gluconate 5-dehydrogenase
					2563064154	PMI06_008527	gluconate 5-dehydrogenase
					2563064134	PMI06_008507	gluconate 5-dehydrogenase
					2563063805	PMI06_008217	gluconate 5-dehydrogenase
					2563060406	PMI06_005126	glucose 1-dehydrogenase
					2563064659	PMI06_000892	glyoxalase family protein
					2563055438	PMI06_009343	glyoxylase I family protein
					2563061972	PMI06_006426	homogentisate 1,2-dioxygenase
					2563060139	PMI06_004859	homogentisate 1,2-dioxygenase
					2563058059	PMI06_003276	homogentisate 1,2-dioxygenase
					2563063474	PMI06_007886	hydroxyquinol 1,2-dioxygenase
					2563060934	PMI06_000743	hydroxyquinol 1,2-dioxygenase
					2563057777	PMI06_002994	hydroxyquinol 1,2-dioxygenase
					2563064931	PMI06_001164	hypothetical protein
					2563064116	PMI06_008489	hypothetical protein
					2563064095	PMI06_008468	hypothetical protein
					2563063842	PMI06_008254	hypothetical protein
					2563063823	PMI06_008235	hypothetical protein
					2563062943	PMI06_007355	hypothetical protein
					2563062882	PMI06_007294	hypothetical protein
					2563057731	PMI06_002948	hypothetical protein
					2563057492	PMI06_002709	hypothetical protein
					2563055987	PMI06_009862	hypothetical protein
					2563055651	PMI06_009556	hypothetical protein
					2563064969	PMI06_001202	Imidazolonepropionase
					2563063255	PMI06_007667	imidazolonepropionase
					2563057104	PMI06_002353	Isopenicillin N synthase
					2563060444	PMI06_005164	L-ornithine N5-oxygenase
					2563061383	PMI06_005873	L-rhamnose 1-dehydrogenase
					2563064626	PMI06_008999	lactoylglutathione lyase
					2563063108	PMI06_007520	long-chain acyl-CoA synthetase
					2563061666	PMI06_006156	long-chain acyl-CoA synthetase
					2563062718	PMI06_007172	maleate isomerase
					2563057916	PMI06_003133	maleate isomerase
					2563056795	PMI06_002044	maleate isomerase
					2563055883	PMI06_009758	maleate isomerase
					2563060616	PMI06_005336	methylmalonyl-CoA epimerase
					2563059922	PMI06_004642	methylmalonyl-CoA epimerase
					2563063609	PMI06_008021	methyltransferase, TIGR00027 family
					2563058752	PMI06_003833	microcin C transport system ATP-binding protein
					2563058754	PMI06_003835	microcin C transport system permease protein
					2563058753	PMI06_003834	microcin C transport system permease protein
					2563063769	PMI06_008181	muconolactone D-isomerase
					2563060459	PMI06_005179	muconolactone D-isomerase
					2563059959	PMI06_004679	N-acyl-D-amino-acid deacylase
					2563057087	PMI06_002336	N-hydroxyarylamine O-acetyltransferase
					2563063901	PMI06_008313	N-methylhydantoinase A
					2563061282	PMI06_005772	N-methylhydantoinase A
					2563061079	PMI06_005569	N-methylhydantoinase A
					2563063902	PMI06_008314	N-methylhydantoinase B
					2563061283	PMI06_005773	N-methylhydantoinase B
					2563061078	PMI06_005568	N-methylhydantoinase B
					2563065097	PMI06_001330	NAD(P)-dependent dehydrogenase, short-chain alcohol dehydrogenase family
					2563065086	PMI06_001319	NAD(P)-dependent dehydrogenase, short-chain alcohol dehydrogenase family
					2563065066	PMI06_001299	NAD(P)-dependent dehydrogenase, short-chain alcohol dehydrogenase family
					2563065063	PMI06_001296	NAD(P)-dependent dehydrogenase, short-chain alcohol dehydrogenase family
					2563065061	PMI06_001294	NAD(P)-dependent dehydrogenase, short-chain alcohol dehydrogenase family
					2563065054	PMI06_001287	NAD(P)-dependent dehydrogenase, short-chain alcohol dehydrogenase family
					2563064971	PMI06_001204	NAD(P)-dependent dehydrogenase, short-chain alcohol dehydrogenase family
					2563064921	PMI06_001154	NAD(P)-dependent dehydrogenase, short-chain alcohol dehydrogenase family
					2563064824	PMI06_001057	NAD(P)-dependent dehydrogenase, short-chain alcohol dehydrogenase family
					2563064648	PMI06_000881	NAD(P)-dependent dehydrogenase, short-chain alcohol dehydrogenase family
					2563064413	PMI06_008786	NAD(P)-dependent dehydrogenase, short-chain alcohol dehydrogenase family
					2563064128	PMI06_008501	NAD(P)-dependent dehydrogenase, short-chain alcohol dehydrogenase family
					2563063906	PMI06_008318	NAD(P)-dependent dehydrogenase, short-chain alcohol dehydrogenase family
					2563063891	PMI06_008303	NAD(P)-dependent dehydrogenase, short-chain alcohol dehydrogenase family
					2563063868	PMI06_008280	NAD(P)-dependent dehydrogenase, short-chain alcohol dehydrogenase family
					2563063841	PMI06_008253	NAD(P)-dependent dehydrogenase, short-chain alcohol dehydrogenase family
					2563063817	PMI06_008229	NAD(P)-dependent dehydrogenase, short-chain alcohol dehydrogenase family
					2563063809	PMI06_008221	NAD(P)-dependent dehydrogenase, short-chain alcohol dehydrogenase family
					2563063502	PMI06_007914	NAD(P)-dependent dehydrogenase, short-chain alcohol dehydrogenase family
					2563063372	PMI06_007784	NAD(P)-dependent dehydrogenase, short-chain alcohol dehydrogenase family
					2563063183	PMI06_007595	NAD(P)-dependent dehydrogenase, short-chain alcohol dehydrogenase family
					2563063008	PMI06_007420	NAD(P)-dependent dehydrogenase, short-chain alcohol dehydrogenase family
					2563062741	PMI06_007195	NAD(P)-dependent dehydrogenase, short-chain alcohol dehydrogenase family
					2563062639	PMI06_007093	NAD(P)-dependent dehydrogenase, short-chain alcohol dehydrogenase family
					2563062512	PMI06_006966	NAD(P)-dependent dehydrogenase, short-chain alcohol dehydrogenase family
					2563062226	PMI06_006680	NAD(P)-dependent dehydrogenase, short-chain alcohol dehydrogenase family
					2563062182	PMI06_006636	NAD(P)-dependent dehydrogenase, short-chain alcohol dehydrogenase family
					2563062178	PMI06_006632	NAD(P)-dependent dehydrogenase, short-chain alcohol dehydrogenase family
					2563062036	PMI06_006490	NAD(P)-dependent dehydrogenase, short-chain alcohol dehydrogenase family
					2563061787	PMI06_006241	NAD(P)-dependent dehydrogenase, short-chain alcohol dehydrogenase family
					2563061783	PMI06_006237	NAD(P)-dependent dehydrogenase, short-chain alcohol dehydrogenase family
					2563061759	PMI06_000791	NAD(P)-dependent dehydrogenase, short-chain alcohol dehydrogenase family
					2563061572	PMI06_006062	NAD(P)-dependent dehydrogenase, short-chain alcohol dehydrogenase family
					2563061122	PMI06_005612	NAD(P)-dependent dehydrogenase, short-chain alcohol dehydrogenase family
					2563060966	PMI06_005456	NAD(P)-dependent dehydrogenase, short-chain alcohol dehydrogenase family
					2563060965	PMI06_005455	NAD(P)-dependent dehydrogenase, short-chain alcohol dehydrogenase family
					2563060939	PMI06_000748	NAD(P)-dependent dehydrogenase, short-chain alcohol dehydrogenase family
					2563060727	PMI06_000536	NAD(P)-dependent dehydrogenase, short-chain alcohol dehydrogenase family
					2563060588	PMI06_005308	NAD(P)-dependent dehydrogenase, short-chain alcohol dehydrogenase family
					2563060475	PMI06_005195	NAD(P)-dependent dehydrogenase, short-chain alcohol dehydrogenase family
					2563060423	PMI06_005143	NAD(P)-dependent dehydrogenase, short-chain alcohol dehydrogenase family
					2563060205	PMI06_004925	NAD(P)-dependent dehydrogenase, short-chain alcohol dehydrogenase family
					2563060201	PMI06_004921	NAD(P)-dependent dehydrogenase, short-chain alcohol dehydrogenase family
					2563060124	PMI06_004844	NAD(P)-dependent dehydrogenase, short-chain alcohol dehydrogenase family
					2563060112	PMI06_004832	NAD(P)-dependent dehydrogenase, short-chain alcohol dehydrogenase family
					2563059700	PMI06_000324	NAD(P)-dependent dehydrogenase, short-chain alcohol dehydrogenase family
					2563059579	PMI06_004533	NAD(P)-dependent dehydrogenase, short-chain alcohol dehydrogenase family
					2563059546	PMI06_004500	NAD(P)-dependent dehydrogenase, short-chain alcohol dehydrogenase family
					2563058947	PMI06_004028	NAD(P)-dependent dehydrogenase, short-chain alcohol dehydrogenase family
					2563058470	PMI06_003551	NAD(P)-dependent dehydrogenase, short-chain alcohol dehydrogenase family
					2563058195	PMI06_000105	NAD(P)-dependent dehydrogenase, short-chain alcohol dehydrogenase family
					2563058182	PMI06_000092	NAD(P)-dependent dehydrogenase, short-chain alcohol dehydrogenase family
					2563058064	PMI06_003281	NAD(P)-dependent dehydrogenase, short-chain alcohol dehydrogenase family
					2563058045	PMI06_003262	NAD(P)-dependent dehydrogenase, short-chain alcohol dehydrogenase family
					2563057973	PMI06_003190	NAD(P)-dependent dehydrogenase, short-chain alcohol dehydrogenase family
					2563057969	PMI06_003186	NAD(P)-dependent dehydrogenase, short-chain alcohol dehydrogenase family
					2563057547	PMI06_002764	NAD(P)-dependent dehydrogenase, short-chain alcohol dehydrogenase family
					2563056775	PMI06_002024	NAD(P)-dependent dehydrogenase, short-chain alcohol dehydrogenase family
					2563056733	PMI06_001982	NAD(P)-dependent dehydrogenase, short-chain alcohol dehydrogenase family
					2563056655	PMI06_001904	NAD(P)-dependent dehydrogenase, short-chain alcohol dehydrogenase family
					2563056555	PMI06_001804	NAD(P)-dependent dehydrogenase, short-chain alcohol dehydrogenase family
					2563056494	PMI06_001743	NAD(P)-dependent dehydrogenase, short-chain alcohol dehydrogenase family
					2563056394	PMI06_001653	NAD(P)-dependent dehydrogenase, short-chain alcohol dehydrogenase family
					2563056105	PMI06_001456	NAD(P)-dependent dehydrogenase, short-chain alcohol dehydrogenase family
					2563056103	PMI06_001454	NAD(P)-dependent dehydrogenase, short-chain alcohol dehydrogenase family
					2563055986	PMI06_009861	NAD(P)-dependent dehydrogenase, short-chain alcohol dehydrogenase family
					2563055215	PMI06_009120	NAD(P)-dependent dehydrogenase, short-chain alcohol dehydrogenase family
					2563056806	PMI06_002055	naphthalene 1,2-dioxygenase system ferredoxin subunit
					2563064753	PMI06_000986	nitrite reductase (NADH) small subunit
					2563060441	PMI06_005161	non-ribosomal peptide synthase domain TIGR01720/amino acid adenylation domain-containing protein
					2563060265	PMI06_004985	penicillin amidase
					2563064852	PMI06_001085	Phenylpyruvate tautomerase PptA, 4-oxalocrotonate tautomerase family
					2563063675	PMI06_008087	Phenylpyruvate tautomerase PptA, 4-oxalocrotonate tautomerase family
					2563062245	PMI06_006699	Phenylpyruvate tautomerase PptA, 4-oxalocrotonate tautomerase family
					2563058402	PMI06_003483	Phenylpyruvate tautomerase PptA, 4-oxalocrotonate tautomerase family
					2563055352	PMI06_009257	phytanoyl-CoA hydroxylase
					2563062951	PMI06_007363	polyhydroxyalkanoate synthesis repressor PhaR
					2563058491	PMI06_003572	protocatechuate 3,4-dioxygenase alpha subunit
					2563058492	PMI06_003573	protocatechuate 3,4-dioxygenase beta subunit
					2563057712	PMI06_002929	Protocatechuate 3,4-dioxygenase beta subunit
					2563064041	PMI06_008414	protocatechuate 4,5-dioxygenase, beta chain
					2563062902	PMI06_007314	putative ABC transport system ATP-binding protein
					2563062508	PMI06_006962	putative ABC transport system permease protein
					2563064724	PMI06_000957	Rieske [2Fe-2S] domain protein, MocE subfamily
					2563055697	PMI06_009602	ring-1,2-phenylacetyl-CoA epoxidase subunit PaaA
					2563055696	PMI06_009601	ring-1,2-phenylacetyl-CoA epoxidase subunit PaaB
					2563055695	PMI06_009600	ring-1,2-phenylacetyl-CoA epoxidase subunit PaaC
					2563062486	PMI06_006940	septum formation protein
					2563059214	PMI06_004168	septum formation protein
					2563063021	PMI06_007433	tartronate-semialdehyde synthase
					2563063496	PMI06_007908	taurine dioxygenase
					2563059783	PMI06_000407	taurine dioxygenase
					2563059526	PMI06_004480	taurine dioxygenase
					2563057802	PMI06_003019	taurine dioxygenase
					2563057356	PMI06_002573	taurine dioxygenase
					2563060434	PMI06_005154	Taurine dioxygenase, alpha-ketoglutarate-dependent
					2563064894	PMI06_001127	uncharacterized domain 1-containing protein
					2563064637	PMI06_009010	uncharacterized domain 1-containing protein
					2563062883	PMI06_007295	uncharacterized domain 1-containing protein
					2563062358	PMI06_006812	uncharacterized domain 1-containing protein
					2563058307	PMI06_003388	uncharacterized domain 1-containing protein
					2563057504	PMI06_002721	uncharacterized domain 1-containing protein
					2563055405	PMI06_009310	uncharacterized domain 1-containing protein
					2563064385	PMI06_008758	unspecific monooxygenase
					2563058306	PMI06_003387	ureidoglycolate lyase

## Sheet: Carbohydrate Metabolism
	GM41	GM41	GM41		BT03	BT03	BT03
	IMG Gene ID	Locus Tag	Gene Product Name		IMG Gene ID	Locus Tag	Gene Product Name
	2511309607	PMI27_04602	(1->4)-alpha-D-glucan 1-alpha-D-glucosylmutase		2563058386	PMI06_003467	(1->4)-alpha-D-glucan 1-alpha-D-glucosylmutase
	2511305730	PMI27_00718	(S)-citramalyl-CoA lyase		2563058390	PMI06_003471	1,4-alpha-glucan branching enzyme
	2511309622	PMI27_04617	(S)-citramalyl-CoA lyase		2563061781	PMI06_006235	2-dehydro-3-deoxygalactonokinase
	2511305173	PMI27_00161	1,4-alpha-glucan branching enzyme		2563055385	PMI06_009290	2-dehydro-3-deoxyglucarate aldolase
	2511306833	PMI27_01822	1-phosphofructokinase		2563059036	PMI06_000231	2-dehydro-3-deoxyglucarate aldolase
	2511308440	PMI27_03433	2-dehydro-3-deoxygalactonokinase		2563058613	PMI06_003694	2-dehydro-3-deoxygluconokinase
	2511307809	PMI27_02799	2-dehydro-3-deoxygluconokinase		2563061782	PMI06_006236	2-dehydro-3-deoxyphosphogalactonate aldolase
	2511308439	PMI27_03432	2-keto-3-deoxy-phosphogalactonate aldolase		2563062949	PMI06_007361	2-keto-3-deoxygluconate kinase
	2511307882	PMI27_02874	2-keto-3-deoxy-phosphogluconate aldolase		2563061819	PMI06_006273	2-keto-3-deoxy-phosphogluconate aldolase
	2511309365	PMI27_04359	2-keto-myo-inositol isomerase		2563059111	PMI06_004065	2-keto-myo-inositol dehydratase
	2511305632	PMI27_00620	2-methylcitrate dehydratase		2563058346	PMI06_003427	2-methylcitrate dehydratase
	2511310111	PMI27_05107	2-methylcitrate dehydratase PrpD		2563064706	PMI06_000939	2-methylcitrate dehydratase
	2511305072	PMI27_00060	2-Methylisocitrate lyase, PEP mutase family		2563060870	PMI06_000679	2-methylcitrate dehydratase PrpD
	2511308335	PMI27_03328	2-Methylisocitrate lyase, PEP mutase family		2563061739	PMI06_000771	2-methylcitrate dehydratase PrpD
	2511309325	PMI27_04319	2-Methylisocitrate lyase, PEP mutase family		2563063718	PMI06_008130	2-methylcitrate dehydratase PrpD
	2511309364	PMI27_04358	3D-(3,5/4)-trihydroxycyclohexane-1,2-dione acylhydrolase (decyclizing)		2563063839	PMI06_008251	2-methylcitrate dehydratase PrpD
	2511309606	PMI27_04601	4-alpha-glucanotransferase		2563057815	PMI06_003032	2-Methylisocitrate lyase, PEP mutase family
	2511305237	PMI27_00225	4-hydroxy-2-oxoheptanedioate aldolase		2563061081	PMI06_005571	2-Methylisocitrate lyase, PEP mutase family
	2511309369	PMI27_04363	5-dehydro-2-deoxygluconokinase		2563059110	PMI06_004064	3D-(3,5/4)-trihydroxycyclohexane-1,2-dione hydrolase
	2511309367	PMI27_04361	5-deoxy-glucuronate isomerase		2563058387	PMI06_003468	4-alpha-glucanotransferase
	2511310411	PMI27_05407	6-phosphogluconate dehydratase		2563062795	PMI06_000798	4-deoxy-L-threo-5-hexosulose-uronate ketol-isomerase
	2511307308	PMI27_02298	6-phosphogluconate dehydrogenase (decarboxylating)		2563057541	PMI06_002758	4-hydroxy-2-oxoheptanedioate aldolase
	2511307881	PMI27_02873	6-phosphogluconolactonase		2563059109	PMI06_004063	5-dehydro-2-deoxygluconokinase
	2511310963	PMI27_05959	6-phosphogluconolactonase, cycloisomerase 2 family		2563059112	PMI06_004066	5-deoxyglucuronate isomerase
	2511308497	PMI27_03490	ABC-2 type transport system permease protein		2563061818	PMI06_006272	6-phosphogluconate dehydratase
	2511309946	PMI27_04942	ABC-type sugar transport system, substrate-binding protein, contains N-terminal xre family HTH domain		2563062686	PMI06_007140	6-phosphogluconate dehydrogenase (decarboxylating)
	2511310427	PMI27_05423	alcohol dehydrogenase		2563063439	PMI06_007851	6-phosphogluconate dehydrogenase (decarboxylating)
	2511307228	PMI27_02218	alcohol dehydrogenase (cytochrome c)		2563059034	PMI06_000229	6-phosphogluconolactonase
	2511306511	PMI27_01499	aldose 1-epimerase		2563062466	PMI06_006920	6-phosphogluconolactonase
	2511307236	PMI27_02226	aldose 1-epimerase		2563061585	PMI06_006075	ABC-2 type transport system permease protein
	2511306671	PMI27_01660	alpha-ribazole phosphatase		2563056435	PMI06_001684	ABC-type sugar transport system, ATPase component
	2511307721	PMI27_02711	arabinose-5-phosphate isomerase		2563061766	PMI06_006220	adenosine kinase
	2511305366	PMI27_00354	beta-fructofuranosidase		2563055855	PMI06_001415	alcohol dehydrogenase
	2511308743	PMI27_03736	beta-glucosidase		2563059723	PMI06_000347	alcohol dehydrogenase
	2511308034	PMI27_03026	beta-N-acetylhexosaminidase		2563062647	PMI06_007101	alcohol dehydrogenase
	2511309952	PMI27_04948	Broad specificity phosphatase PhoE		2563056265	PMI06_001616	alcohol dehydrogenase (cytochrome c)
	2511305512	PMI27_00500	carbohydrate ABC transporter ATP-binding protein, CUT1 family		2563058538	PMI06_003619	alcohol dehydrogenase, propanol-preferring
	2511305513	PMI27_00501	carbohydrate ABC transporter ATP-binding protein, CUT1 family		2563060891	PMI06_000700	alcohol dehydrogenase, propanol-preferring
	2511305369	PMI27_00357	carbohydrate ABC transporter membrane protein 1, CUT1 family		2563055321	PMI06_009226	aldose 1-epimerase
	2511305511	PMI27_00499	carbohydrate ABC transporter membrane protein 1, CUT1 family		2563061789	PMI06_006243	aldose 1-epimerase
	2511305368	PMI27_00356	carbohydrate ABC transporter membrane protein 2, CUT1 family		2563062038	PMI06_006492	aldose 1-epimerase
	2511305510	PMI27_00498	carbohydrate ABC transporter membrane protein 2, CUT1 family		2563056287	PMI06_001638	alpha,alpha-trehalase
	2511305508	PMI27_00496	carbohydrate ABC transporter substrate-binding protein, CUT1 family		2563057344	PMI06_002561	alpha-glucosidase
	2511308878	PMI27_03871	carboxylate/amino acid/amine transporter		2563062351	PMI06_006805	alpha-ribazole phosphatase
	2511310048	PMI27_05044	dehydrogluconokinase		2563058302	PMI06_003383	altronate hydrolase
	2511307076	PMI27_02066	D-fructose 1,6-bisphosphatase		2563060821	PMI06_000630	altronate hydrolase
	2511309506	PMI27_04500	D-galactonate transporter		2563061082	PMI06_005572	altronate hydrolase
	2511309539	PMI27_04533	D-galactonate transporter		2563061613	PMI06_006103	altronate hydrolase
	2511310959	PMI27_05955	D-galactonate transporter		2563055555	PMI06_009460	aquaporin Z
	2511307878	PMI27_02870	D-hexose-6-phosphate mutarotase		2563059968	PMI06_004688	aquaporin Z
	2511306078	PMI27_01066	Diadenosine tetraphosphate (Ap4A) hydrolase		2563059997	PMI06_004717	arabinose-5-phosphate isomerase
	2511307629	PMI27_02619	dihydroxyacid dehydratase		2563055683	PMI06_009588	benzoate transport
	2511310683	PMI27_05679	dihydroxy-acid dehydratase		2563058177	PMI06_000087	beta-galactosidase
	2511305265	PMI27_00253	D-ribose pyranase		2563059904	PMI06_000528	beta-galactosidase
	2511308298	PMI27_03290	drug resistance transporter, EmrB/QacA subfamily		2563062030	PMI06_006484	beta-galactosidase
	2511306721	PMI27_01710	D-sedoheptulose 7-phosphate isomerase		2563057510	PMI06_002727	beta-glucosidase
	2511309473	PMI27_04467	enolase		2563061211	PMI06_005701	beta-methylmalyl-CoA/L-malyl-CoA lyase
	2511308314	PMI27_03306	erythrose 4-phosphate dehydrogenase		2563059192	PMI06_004146	beta-N-acetylhexosaminidase
	2511305771	PMI27_00759	Exo-beta-1,3-glucanase, GH17 family		2563062589	PMI06_007043	biofilm PGA synthesis lipoprotein PgaB
	2511306626	PMI27_01614	Exo-beta-1,3-glucanase, GH17 family		2563061410	PMI06_005900	Broad specificity phosphatase PhoE
	2511305377	PMI27_00365	fructokinase		2563063370	PMI06_007782	Broad specificity phosphatase PhoE
	2511307353	PMI27_02343	fructokinase		2563064870	PMI06_001103	C4-dicarboxylate transporter, DctM subunit
	2511310883	PMI27_05879	fructokinase		2563062120	PMI06_006574	capsular polysaccharide transport system ATP-binding protein
	2511308310	PMI27_03302	fructose-bisphosphate aldolase		2563062121	PMI06_006575	capsular polysaccharide transport system permease protein
	2511308396	PMI27_03389	Fucose permease		2563057506	PMI06_002723	carbohydrate ABC transporter ATP-binding protein, CUT1 family
	2511306795	PMI27_01784	galactarate dehydratase		2563057586	PMI06_002803	carbohydrate ABC transporter ATP-binding protein, CUT1 family
	2511305021	PMI27_00009	Glucoamylase (glucan-1,4-alpha-glucosidase), GH15 family		2563057587	PMI06_002804	carbohydrate ABC transporter ATP-binding protein, CUT1 family
	2511310412	PMI27_05408	glucokinase		2563059427	PMI06_004381	carbohydrate ABC transporter ATP-binding protein, CUT1 family
	2511307910	PMI27_02902	gluconate kinase, SKI family		2563060424	PMI06_005144	carbohydrate ABC transporter ATP-binding protein, CUT1 family
	2511306897	PMI27_01887	gluconate permease GntT		2563061474	PMI06_005964	carbohydrate ABC transporter ATP-binding protein, CUT1 family
	2511307911	PMI27_02903	gluconate permease GntT		2563061475	PMI06_005965	carbohydrate ABC transporter ATP-binding protein, CUT1 family
	2511305682	PMI27_00670	gluconate:H+ symporter, GntP family		2563062029	PMI06_006483	carbohydrate ABC transporter ATP-binding protein, CUT1 family
	2511310419	PMI27_05415	glucose ABC transporter ATP-binding protein		2563057508	PMI06_002725	carbohydrate ABC transporter membrane protein 1, CUT1 family
	2511310417	PMI27_05413	glucose ABC transporter membrane protein		2563057585	PMI06_002802	carbohydrate ABC transporter membrane protein 1, CUT1 family
	2511310418	PMI27_05414	glucose ABC transporter membrane protein		2563059429	PMI06_004383	carbohydrate ABC transporter membrane protein 1, CUT1 family
	2511306661	PMI27_01649	Glucose/arabinose dehydrogenase, beta-propeller fold		2563059902	PMI06_000526	carbohydrate ABC transporter membrane protein 1, CUT1 family
	2511307335	PMI27_02325	Glucose/arabinose dehydrogenase, beta-propeller fold		2563060421	PMI06_005141	carbohydrate ABC transporter membrane protein 1, CUT1 family
	2511307309	PMI27_02299	glucose-6-phosphate 1-dehydrogenase		2563060585	PMI06_005305	carbohydrate ABC transporter membrane protein 1, CUT1 family
	2511307880	PMI27_02872	glucose-6-phosphate 1-dehydrogenase		2563061471	PMI06_005961	carbohydrate ABC transporter membrane protein 1, CUT1 family
	2511307365	PMI27_02355	glucose-6-phosphate 1-epimerase		2563062032	PMI06_006486	carbohydrate ABC transporter membrane protein 1, CUT1 family
	2511305383	PMI27_00371	glucose-6-phosphate isomerase		2563057507	PMI06_002724	carbohydrate ABC transporter membrane protein 2, CUT1 family
	2511308937	PMI27_03930	glucose-6-phosphate isomerase		2563057584	PMI06_002801	carbohydrate ABC transporter membrane protein 2, CUT1 family
	2511310416	PMI27_05412	glucose-binding protein		2563059428	PMI06_004382	carbohydrate ABC transporter membrane protein 2, CUT1 family
	2511308029	PMI27_03021	glyceraldehyde 3-phosphate dehydrogenase		2563059903	PMI06_000527	carbohydrate ABC transporter membrane protein 2, CUT1 family
	2511310410	PMI27_05406	glyceraldehyde-3-phosphate dehydrogenase (NAD+)		2563060420	PMI06_005140	carbohydrate ABC transporter membrane protein 2, CUT1 family
	2511305201	PMI27_00189	glycerate 2-kinase		2563061472	PMI06_005962	carbohydrate ABC transporter membrane protein 2, CUT1 family
	2511310043	PMI27_05039	glycerate kinase		2563062033	PMI06_006487	carbohydrate ABC transporter membrane protein 2, CUT1 family
	2511310860	PMI27_05856	glycerol uptake facilitator protein		2563056237	PMI06_001588	carbohydrate ABC transporter substrate-binding protein, CUT1 family
	2511309609	PMI27_04604	glycogen operon protein		2563057509	PMI06_002726	carbohydrate ABC transporter substrate-binding protein, CUT1 family
	2511307842	PMI27_02834	glycosyltransferase domain-containing protein		2563057582	PMI06_002799	carbohydrate ABC transporter substrate-binding protein, CUT1 family
	2511305797	PMI27_00785	Glycosyltransferase, GT2 family		2563058175	PMI06_000085	carbohydrate ABC transporter substrate-binding protein, CUT1 family
	2511306711	PMI27_01700	Glycosyltransferase, GT2 family		2563059430	PMI06_004384	carbohydrate ABC transporter substrate-binding protein, CUT1 family
	2511306719	PMI27_01708	Glycosyltransferase, GT2 family		2563060422	PMI06_005142	carbohydrate ABC transporter substrate-binding protein, CUT1 family
	2511309786	PMI27_04782	Glycosyltransferase, GT2 family		2563061470	PMI06_005960	carbohydrate ABC transporter substrate-binding protein, CUT1 family
	2511310363	PMI27_05359	Glycosyltransferase, GT2 family		2563062031	PMI06_006485	carbohydrate ABC transporter substrate-binding protein, CUT1 family
	2511305310	PMI27_00298	glycosyltransferase, MGT family		2563055995	PMI06_009870	citrate lyase subunit beta / citryl-CoA lyase
	2511305316	PMI27_00304	glycosyltransferase, MGT family		2563057902	PMI06_003119	citrate lyase subunit beta / citryl-CoA lyase
	2511307803	PMI27_02793	H+/gluconate symporter		2563058350	PMI06_003431	citrate lyase subunit beta / citryl-CoA lyase
	2511311014	PMI27_06010	HCOMODA/2-hydroxy-3-carboxy-muconic semialdehyde decarboxylase		2563059708	PMI06_000332	citrate lyase subunit beta / citryl-CoA lyase
	2511306009	PMI27_00997	histidine triad (HIT) family protein		2563061740	PMI06_000772	citrate lyase subunit beta / citryl-CoA lyase
	2511307956	PMI27_02948	hydrolase, peptidase M42 family		2563063306	PMI06_007718	citrate lyase subunit beta / citryl-CoA lyase
	2511305203	PMI27_00191	hydroxypyruvate isomerase		2563056635	PMI06_001884	cyclic beta-1,2-glucan synthetase
	2511308217	PMI27_03209	hydroxypyruvate isomerase		2563057338	PMI06_002555	cysteinyl-tRNA synthetase, unknown class
	2511311147	PMI27_06143	hydroxypyruvate isomerase		2563059587	PMI06_004541	D-arabinitol 4-dehydrogenase
	2511307054	PMI27_02044	hypothetical protein		2563059367	PMI06_004321	D-fructose 1,6-bisphosphatase
	2511310365	PMI27_05361	hypothetical protein		2563061241	PMI06_005731	D-fructose 1,6-bisphosphatase
	2511309360	PMI27_04354	inositol transport system ATP-binding protein		2563055142	PMI06_009047	D-galactonate transporter
	2511309361	PMI27_04355	inositol transport system substrate-binding protein		2563060431	PMI06_005151	D-galactonate transporter
	2511309547	PMI27_04541	inositol transport system substrate-binding protein		2563060547	PMI06_005267	D-galactonate transporter
	2511309368	PMI27_04362	inosose dehydratase		2563061278	PMI06_005768	D-galactonate transporter
	2511310908	PMI27_05904	L-2-hydroxyglutarate oxidase LhgO		2563061286	PMI06_005776	D-galactonate transporter
	2511308220	PMI27_03212	LacI family transcriptional regulator		2563062386	PMI06_006840	D-galactonate transporter
	2511310958	PMI27_05954	L-arabinonate dehydratase		2563063619	PMI06_008031	D-galactonate transporter
	2511308451	PMI27_03444	L-arabinose ABC transporter ATP-binding protein		2563065087	PMI06_001320	D-galactonate transporter
	2511308450	PMI27_03443	L-arabinose ABC transporter membrane protein		2563059953	PMI06_004673	Diadenosine tetraphosphate (Ap4A) hydrolase
	2511308452	PMI27_03445	L-arabinose-binding protein		2563055795	PMI06_009700	dihydroxyacetone kinase DhaK subunit
	2511305462	PMI27_00450	L-ascorbate metabolism protein UlaG, beta-lactamase superfamily		2563061477	PMI06_005967	dihydroxyacetone kinase DhaK subunit
	2511308753	PMI27_03746	L-fuculose-phosphate aldolase		2563063877	PMI06_008289	dihydroxyacetone kinase, N-terminal domain
	2511306714	PMI27_01703	lipopolysaccharide transport system ATP-binding protein		2563061397	PMI06_005887	dihydroxyacid dehydratase
	2511306715	PMI27_01704	lipopolysaccharide transport system permease protein		2563062339	PMI06_006793	dihydroxyacid dehydratase
	2511308992	PMI27_03986	malate dehydrogenase (quinone)		2563063385	PMI06_007797	dihydroxyacid dehydratase
	2511310682	PMI27_05678	malate dehydrogenase (quinone)		2563057543	PMI06_002760	dihydroxy-acid dehydratase
	2511309605	PMI27_04600	maltooligosyltrehalose trehalohydrolase		2563057567	PMI06_002784	dihydroxy-acid dehydratase
	2511305384	PMI27_00372	maltoporin		2563060228	PMI06_004948	dihydroxy-acid dehydratase
	2511306263	PMI27_01251	maltoporin		2563060587	PMI06_005307	dihydroxy-acid dehydratase
	2511307355	PMI27_02345	mannitol 2-dehydrogenase		2563063176	PMI06_007588	dihydroxy-acid dehydratase
	2511310415	PMI27_05411	Mannose or cellobiose epimerase, N-acyl-D-glucosamine 2-epimerase family		2563063586	PMI06_007998	dihydroxy-acid dehydratase
	2511308984	PMI27_03978	mannose-6-phosphate isomerase		2563059839	PMI06_000463	divalent anion:Na+ symporter, DASS family
	2511309034	PMI27_04028	Mannose-6-phosphate isomerase, cupin superfamily		2563056019	PMI06_009894	D-psicose/D-tagatose/L-ribulose 3-epimerase
	2511307099	PMI27_02089	membrane glycosyltransferase		2563063885	PMI06_008297	D-psicose/D-tagatose/L-ribulose 3-epimerase
	2511308028	PMI27_03020	metabolite-proton symporter		2563057055	PMI06_002304	drug resistance transporter, EmrB/QacA subfamily
	2511310409	PMI27_05405	methylglyoxal synthase		2563057129	PMI06_002378	drug resistance transporter, EmrB/QacA subfamily
	2511305636	PMI27_00624	methylisocitrate lyase		2563058513	PMI06_003594	drug resistance transporter, EmrB/QacA subfamily
	2511305533	PMI27_00521	methylthioribulose-1-phosphate dehydratase		2563062621	PMI06_007075	drug resistance transporter, EmrB/QacA subfamily
	2511306047	PMI27_01035	MFS transporter, AAHS family, 4-hydroxybenzoate transporter		2563063489	PMI06_007901	drug resistance transporter, EmrB/QacA subfamily
	2511311001	PMI27_05997	MFS transporter, AAHS family, 4-hydroxybenzoate transporter		2563063640	PMI06_008052	drug resistance transporter, EmrB/QacA subfamily
	2511309904	PMI27_04900	MFS transporter, AAHS family, benzoate transport protein		2563055298	PMI06_009203	D-sedoheptulose 7-phosphate isomerase
	2511310203	PMI27_05199	MFS transporter, AAHS family, benzoate transport protein		2563057291	PMI06_002508	endoglucanase
	2511308437	PMI27_03430	MFS transporter, ACS family, D-galactonate transporter		2563058813	PMI06_003894	enolase
	2511306796	PMI27_01785	MFS transporter, ACS family, glucarate transporter		2563062650	PMI06_007104	enolase
	2511306940	PMI27_01930	MFS transporter, ACS family, hexuronate transporter		2563055244	PMI06_009149	fructokinase
	2511308215	PMI27_03207	MFS transporter, ACS family, hexuronate transporter		2563055800	PMI06_009705	fructose-1,6-bisphosphatase I
	2511308324	PMI27_03316	MFS transporter, DHA1 family, arabinose polymer transporter		2563059099	PMI06_000294	fructose-1,6-bisphosphatase I
	2511308732	PMI27_03725	MFS transporter, DHA1 family, arabinose polymer transporter		2563055798	PMI06_009703	fructose-bisphosphate aldolase
	2511307630	PMI27_02620	MFS transporter, DHA1 family, bicyclomycin/chloramphenicol resistance protein		2563059627	PMI06_004581	fructose-bisphosphate aldolase
	2511310724	PMI27_05720	MFS transporter, DHA1 family, bicyclomycin/chloramphenicol resistance protein		2563061338	PMI06_005828	fructose-bisphosphate aldolase, class I
	2511310075	PMI27_05071	MFS transporter, DHA1 family, multidrug/chloramphenicol efflux transport protein		2563055309	PMI06_009214	Fucose permease
	2511309024	PMI27_04018	MFS transporter, FSR family, fosmidomycin resistance protein		2563064605	PMI06_008978	Fucose permease
	2511305726	PMI27_00714	MFS transporter, MHS family, alpha-ketoglutarate permease		2563062643	PMI06_007097	galactarate dehydratase
	2511305735	PMI27_00723	MFS transporter, MHS family, alpha-ketoglutarate permease		2563059135	PMI06_004089	Galactose mutarotase
	2511306053	PMI27_01041	MFS transporter, MHS family, alpha-ketoglutarate permease		2563062463	PMI06_006917	Glucoamylase (glucan-1,4-alpha-glucosidase), GH15 family
	2511307195	PMI27_02185	MFS transporter, MHS family, citrate/tricarballylate:H+ symporter		2563059432	PMI06_004386	glucokinase /transcriptional regulator, RpiR family
	2511307541	PMI27_02531	MFS transporter, OPA family, glycerol-3-phosphate transporter		2563061821	PMI06_006275	gluconate kinase, SKI family
	2511309641	PMI27_04636	MFS transporter, OPA family, glycerol-3-phosphate transporter		2563059776	PMI06_000400	gluconate permease GntT
	2511309645	PMI27_04640	MFS transporter, OPA family, sugar phosphate sensor protein UhpC		2563061820	PMI06_006274	gluconate permease GntT
	2511310718	PMI27_05714	MFS transporter, putative metabolite:H+ symporter		2563062630	PMI06_007084	gluconate:H+ symporter, GntP family
	2511307143	PMI27_02133	MFS transporter, YNFM family, putative membrane transport protein		2563057988	PMI06_003205	gluconokinase
	2511305261	PMI27_00249	monosaccharide ABC transporter ATP-binding protein, CUT2 family		2563060582	PMI06_005302	gluconolactonase
	2511305262	PMI27_00250	monosaccharide ABC transporter membrane protein, CUT2 family		2563061065	PMI06_005555	gluconolactonase
	2511309359	PMI27_04353	monosaccharide ABC transporter membrane protein, CUT2 family		2563055551	PMI06_009456	glucosamine kinase
	2511305260	PMI27_00248	monosaccharide ABC transporter substrate-binding protein, CUT2 family		2563063025	PMI06_007437	Glucose/arabinose dehydrogenase, beta-propeller fold
	2511308216	PMI27_03208	monosaccharide ABC transporter substrate-binding protein, CUT2 family		2563063528	PMI06_007940	Glucose/arabinose dehydrogenase, beta-propeller fold
	2511305367	PMI27_00355	multiple sugar transport system ATP-binding protein		2563056777	PMI06_002026	glucose/mannose transport system permease protein
	2511310218	PMI27_05214	multiple sugar transport system ATP-binding protein		2563056778	PMI06_002027	glucose/mannose transport system permease protein
	2511306228	PMI27_01216	myo-inositol-1(or 4)-monophosphatase		2563056779	PMI06_002028	glucose/mannose transport system substrate-binding protein
	2511305098	PMI27_00086	Na+/melibiose symporter		2563063232	PMI06_007644	glucose-1-phosphate adenylyltransferase
	2511308126	PMI27_03118	N-acetylglucosamine 6-phosphate deacetylase		2563055799	PMI06_009704	glucose-6-phosphate 1-dehydrogenase
	2511305591	PMI27_00579	N-acetylglucosaminyl deacetylase, LmbE family		2563057144	PMI06_002393	glucose-6-phosphate 1-dehydrogenase
	2511309610	PMI27_04605	N-acetylglucosaminyl deacetylase, LmbE family		2563059431	PMI06_004385	glucose-6-phosphate 1-dehydrogenase
	2511305388	PMI27_00376	Peptidoglycan/xylan/chitin deacetylase, PgdA/CDA1 family		2563062020	PMI06_006474	glucose-6-phosphate 1-dehydrogenase
	2511310113	PMI27_05109	Peptidoglycan/xylan/chitin deacetylase, PgdA/CDA1 family		2563062901	PMI06_007313	glucose-6-phosphate isomerase
	2511311118	PMI27_06114	Peptidoglycan/xylan/chitin deacetylase, PgdA/CDA1 family		2563061801	PMI06_006255	glyceraldehyde-3-phosphate dehydrogenase (NAD+)
	2511306523	PMI27_01511	Permease of the drug/metabolite transporter (DMT) superfamily		2563062911	PMI06_007323	glycerate kinase
	2511306941	PMI27_01931	Permease of the drug/metabolite transporter (DMT) superfamily		2563064090	PMI06_008463	glycerate kinase
	2511306954	PMI27_01944	Permease of the drug/metabolite transporter (DMT) superfamily		2563061638	PMI06_006128	glycerol 3-phosphate ABC transporter ATP-binding protein
	2511307647	PMI27_02637	Permease of the drug/metabolite transporter (DMT) superfamily		2563061639	PMI06_006129	glycerol 3-phosphate ABC transporter membrane protein
	2511308186	PMI27_03178	Permease of the drug/metabolite transporter (DMT) superfamily		2563061640	PMI06_006130	glycerol 3-phosphate ABC transporter membrane protein /carbohydrate ABC transporter membrane protein 1, CUT1 family
	2511308337	PMI27_03330	Permease of the drug/metabolite transporter (DMT) superfamily		2563061641	PMI06_006131	glycerol 3-phosphate-binding protein
	2511308482	PMI27_03475	Permease of the drug/metabolite transporter (DMT) superfamily		2563057854	PMI06_003071	Glycogen debranching enzyme (alpha-1,6-glucosidase)
	2511308748	PMI27_03741	Permease of the drug/metabolite transporter (DMT) superfamily		2563062018	PMI06_006472	glycogen debranching enzyme, putative
	2511308889	PMI27_03882	Permease of the drug/metabolite transporter (DMT) superfamily		2563057627	PMI06_002844	glycogen operon protein
	2511310037	PMI27_05033	Permease of the drug/metabolite transporter (DMT) superfamily		2563058389	PMI06_003470	glycogen operon protein
	2511310669	PMI27_05665	Permease of the drug/metabolite transporter (DMT) superfamily		2563057041	PMI06_002290	Glycosyltransferase, GT2 family
	2511307730	PMI27_02720	phosphocarrier protein		2563062148	PMI06_006602	Glycosyltransferase, GT2 family
	2511308124	PMI27_03116	phosphocarrier protein		2563063084	PMI06_007496	Glycosyltransferase, GT2 family
	2511306834	PMI27_01823	Phosphocarrier protein HPr /phosphoenolpyruvate--protein phosphotransferase /PTS system D-fructose-specific IIA component (F1P-forming), Frc family		2563058278	PMI06_003359	H+/gluconate symporter
	2511305630	PMI27_00618	phosphoenolpyruvate synthase		2563059592	PMI06_004546	haloacid dehalogenase superfamily, subfamily IA, variant 3 with third motif having DD or ED
	2511306264	PMI27_01252	phosphoenolpyruvate-protein phosphotransferase		2563059670	PMI06_004624	haloacid dehalogenase superfamily, subfamily IA, variant 3 with third motif having DD or ED
	2511310648	PMI27_05644	phosphoglucomutase		2563060875	PMI06_000684	haloacid dehalogenase superfamily, subfamily IA, variant 3 with third motif having DD or ED
	2511306856	PMI27_01845	phosphoglucosamine mutase		2563057943	PMI06_003160	HCOMODA/2-hydroxy-3-carboxy-muconic semialdehyde decarboxylase
	2511308313	PMI27_03305	phosphoglycerate kinase		2563058507	PMI06_003588	histidine triad (HIT) family protein
	2511307057	PMI27_02047	phosphoglycerate mutase		2563061599	PMI06_006089	histidine triad (HIT) family protein
	2511306112	PMI27_01100	phosphoheptose isomerase		2563059006	PMI06_000201	homodimeric dihydroxyacetone kinase
	2511307441	PMI27_02431	phosphomannomutase		2563057538	PMI06_002755	hydroxypyruvate isomerase
	2511306565	PMI27_01553	phosphonoacetaldehyde hydrolase		2563060548	PMI06_005268	hydroxypyruvate isomerase
	2511309643	PMI27_04638	phosphonoacetaldehyde hydrolase		2563063022	PMI06_007434	hydroxypyruvate isomerase
	2511309646	PMI27_04641	phosphonoacetaldehyde hydrolase		2563063181	PMI06_007593	hydroxypyruvate isomerase
	2511306265	PMI27_01253	Phosphotransferase system IIB components		2563062097	PMI06_006551	hypothetical protein
	2511305153	PMI27_00141	Predicted arabinose efflux permease, MFS family		2563055316	PMI06_009221	L-2-hydroxyglutarate oxidase LhgO
	2511305164	PMI27_00152	Predicted arabinose efflux permease, MFS family		2563061469	PMI06_005959	LacI family transcriptional regulator
	2511305195	PMI27_00183	Predicted arabinose efflux permease, MFS family		2563064807	PMI06_001040	LacI family transcriptional regulator
	2511305732	PMI27_00720	Predicted arabinose efflux permease, MFS family		2563061788	PMI06_006242	L-arabinonolactonase
	2511306038	PMI27_01026	Predicted arabinose efflux permease, MFS family		2563060225	PMI06_004945	L-arabinose ABC transporter ATP-binding protein
	2511306311	PMI27_01299	Predicted arabinose efflux permease, MFS family		2563061785	PMI06_006239	L-arabinose ABC transporter ATP-binding protein
	2511306326	PMI27_01314	Predicted arabinose efflux permease, MFS family		2563060224	PMI06_004944	L-arabinose ABC transporter membrane protein
	2511306541	PMI27_01529	Predicted arabinose efflux permease, MFS family		2563061786	PMI06_006240	L-arabinose ABC transporter membrane protein
	2511306586	PMI27_01574	Predicted arabinose efflux permease, MFS family		2563060226	PMI06_004946	L-arabinose-binding protein
	2511306685	PMI27_01674	Predicted arabinose efflux permease, MFS family		2563061784	PMI06_006238	L-arabinose-binding protein
	2511306927	PMI27_01917	Predicted arabinose efflux permease, MFS family		2563056927	PMI06_002176	L-arabonate dehydrase
	2511307330	PMI27_02320	Predicted arabinose efflux permease, MFS family		2563057483	PMI06_002700	L-ascorbate metabolism protein UlaG, beta-lactamase superfamily
	2511307367	PMI27_02357	Predicted arabinose efflux permease, MFS family		2563057524	PMI06_002741	L-ascorbate metabolism protein UlaG, beta-lactamase superfamily
	2511308443	PMI27_03436	Predicted arabinose efflux permease, MFS family		2563061294	PMI06_005784	L-fucose mutarotase
	2511308826	PMI27_03819	Predicted arabinose efflux permease, MFS family		2563056183	PMI06_001534	L-fuculose-phosphate aldolase
	2511308854	PMI27_03847	Predicted arabinose efflux permease, MFS family		2563063881	PMI06_008293	L-fuculose-phosphate aldolase
	2511308890	PMI27_03883	Predicted arabinose efflux permease, MFS family		2563063037	PMI06_007449	lipooligosaccharide transport system permease protein
	2511309521	PMI27_04515	Predicted arabinose efflux permease, MFS family		2563062071	PMI06_006525	lipopolysaccharide transport system ATP-binding protein
	2511310012	PMI27_05008	Predicted arabinose efflux permease, MFS family		2563062070	PMI06_006524	lipopolysaccharide transport system permease protein
	2511310110	PMI27_05106	Predicted arabinose efflux permease, MFS family		2563058388	PMI06_003469	maltooligosyltrehalose trehalohydrolase
	2511310175	PMI27_05171	Predicted arabinose efflux permease, MFS family		2563058391	PMI06_003472	maltose alpha-D-glucosyltransferase/ alpha-amylase
	2511310225	PMI27_05221	Predicted arabinose efflux permease, MFS family		2563061323	PMI06_005813	mannose ABC transporter membrane protein /fructose ABC transporter membrane protein /ribose ABC transporter membrane protein
	2511310527	PMI27_05523	Predicted arabinose efflux permease, MFS family		2563055243	PMI06_009148	Mannose or cellobiose epimerase, N-acyl-D-glucosamine 2-epimerase family
	2511310729	PMI27_05725	Predicted arabinose efflux permease, MFS family		2563058309	PMI06_003390	mannose-6-phosphate isomerase
	2511310676	PMI27_05672	Predicted neuraminidase (sialidase)		2563058623	PMI06_003704	Mannose-6-phosphate isomerase, cupin superfamily
	2511305482	PMI27_00470	pseudouridine-5'-monophosphatase		2563063435	PMI06_007847	Mannose-6-phosphate isomerase, cupin superfamily
	2511307728	PMI27_02718	PTS IIA-like nitrogen-regulatory protein PtsN		2563061324	PMI06_005814	mannose-binding protein /fructose-binding protein /ribose-binding protein
	2511306832	PMI27_01821	PTS system D-fructose-specific IIB component (F1P-forming), Frc family /PTS system D-fructose-specific IIC component (F1P-forming), Frc family		2563059329	PMI06_004283	metabolite-proton symporter
	2511306261	PMI27_01249	PTS system trehalose-specific IIB component, Glc family /PTS system trehalose-specific IIC component, Glc family		2563059393	PMI06_004347	metabolite-proton symporter
	2511308123	PMI27_03115	PTS system, N-acetylglucosamine-specific IIC component		2563062497	PMI06_006951	methylglyoxal synthase
	2511305551	PMI27_00539	putative urate catabolism protein		2563056934	PMI06_002183	methylisocitrate lyase
	2511305200	PMI27_00188	pyruvate kinase		2563058349	PMI06_003430	methylisocitrate lyase
	2511310593	PMI27_05589	pyruvate kinase		2563056685	PMI06_001934	MFS transporter, AAHS family, 4-hydroxybenzoate transporter
	2511306273	PMI27_01261	quinoprotein glucose dehydrogenase		2563056686	PMI06_001935	MFS transporter, AAHS family, 4-hydroxybenzoate transporter
	2511305264	PMI27_00252	ribokinase		2563057923	PMI06_003140	MFS transporter, AAHS family, 4-hydroxybenzoate transporter
	2511309576	PMI27_04570	ribose 1,5-bisphosphokinase		2563057936	PMI06_003153	MFS transporter, AAHS family, 4-hydroxybenzoate transporter
	2511305076	PMI27_00064	ribose transport system ATP-binding protein		2563058070	PMI06_003287	MFS transporter, AAHS family, 4-hydroxybenzoate transporter
	2511305381	PMI27_00369	ribose transport system ATP-binding protein		2563058159	PMI06_000069	MFS transporter, AAHS family, 4-hydroxybenzoate transporter
	2511305074	PMI27_00062	ribose transport system permease protein		2563060478	PMI06_005198	MFS transporter, AAHS family, 4-hydroxybenzoate transporter
	2511305075	PMI27_00063	ribose transport system permease protein		2563061970	PMI06_006424	MFS transporter, AAHS family, 4-hydroxybenzoate transporter
	2511305077	PMI27_00065	ribose transport system substrate-binding protein		2563062712	PMI06_007166	MFS transporter, AAHS family, 4-hydroxybenzoate transporter
	2511305346	PMI27_00334	ribose transport system substrate-binding protein		2563063661	PMI06_008073	MFS transporter, AAHS family, 4-hydroxybenzoate transporter
	2511305379	PMI27_00367	ribose transport system substrate-binding protein		2563063857	PMI06_008269	MFS transporter, AAHS family, 4-hydroxybenzoate transporter
	2511307605	PMI27_02595	ribose-5-phosphate isomerase		2563064441	PMI06_008814	MFS transporter, AAHS family, 4-hydroxybenzoate transporter
	2511305998	PMI27_00986	ribulose-5-phosphate 3-epimerase		2563065136	PMI06_001369	MFS transporter, AAHS family, 4-hydroxybenzoate transporter
	2511305097	PMI27_00085	Ribulose-5-phosphate 4-epimerase/Fuculose-1-phosphate aldolase		2563065145	PMI06_001378	MFS transporter, AAHS family, 4-hydroxybenzoate transporter
	2511305681	PMI27_00669	Ribulose-5-phosphate 4-epimerase/Fuculose-1-phosphate aldolase		2563056121	PMI06_001472	MFS transporter, AAHS family, benzoate transport protein
	2511307682	PMI27_02672	Ribulose-5-phosphate 4-epimerase/Fuculose-1-phosphate aldolase		2563056796	PMI06_002045	MFS transporter, AAHS family, benzoate transport protein
	2511307356	PMI27_02346	sorbitol ABC transporter ATP-binding protein /mannitol ABC transporter ATP-binding protein		2563063758	PMI06_008170	MFS transporter, AAHS family, benzoate transport protein
	2511309389	PMI27_04383	sorbitol ABC transporter membrane protein /mannitol ABC transporter membrane protein		2563060252	PMI06_004972	MFS transporter, ACS family, 4-hydroxyphenylacetate permease
	2511310881	PMI27_05877	sorbitol/mannitol transport system substrate-binding protein		2563056155	PMI06_001506	MFS transporter, ACS family, glucarate transporter
	2511305865	PMI27_00853	sorbitol-binding protein /mannitol-binding protein		2563057225	PMI06_000019	MFS transporter, ACS family, glucarate transporter
	2511307073	PMI27_02063	starch phosphorylase		2563062641	PMI06_007095	MFS transporter, ACS family, glucarate transporter
	2511309604	PMI27_04599	starch synthase		2563057343	PMI06_002560	MFS transporter, ACS family, hexuronate transporter
	2511305371	PMI27_00359	sucrose porin		2563057539	PMI06_002756	MFS transporter, ACS family, hexuronate transporter
	2511308925	PMI27_03918	sugar fermentation stimulation protein A		2563064732	PMI06_000965	MFS transporter, ACS family, hexuronate transporter
	2511307237	PMI27_02227	Sugar lactone lactonase YvrE		2563055808	PMI06_009713	MFS transporter, ACS family, phthalate transporter
	2511308454	PMI27_03447	Sugar lactone lactonase YvrE		2563060755	PMI06_000564	MFS transporter, ACS family, phthalate transporter
	2511308446	PMI27_03439	Sugar or nucleoside kinase, ribokinase family		2563064761	PMI06_000994	MFS transporter, ACS family, tartrate transporter
	2511305352	PMI27_00340	Sugar phosphate isomerase/epimerase		2563059908	PMI06_004628	MFS transporter, DHA1 family, arabinose polymer transporter
	2511306942	PMI27_01932	Sugar phosphate isomerase/epimerase		2563061975	PMI06_006429	MFS transporter, DHA1 family, arabinose polymer transporter
	2511308224	PMI27_03216	Sugar phosphate isomerase/epimerase		2563059433	PMI06_004387	MFS transporter, DHA1 family, bicyclomycin/chloramphenicol resistance protein
	2511310049	PMI27_05045	Sugar phosphate isomerase/epimerase		2563062637	PMI06_007091	MFS transporter, DHA1 family, bicyclomycin/chloramphenicol resistance protein
	2511305744	PMI27_00732	Sugar phosphate permease		2563063840	PMI06_008252	MFS transporter, DHA1 family, bicyclomycin/chloramphenicol resistance protein
	2511306520	PMI27_01508	Sugar phosphate permease		2563058180	PMI06_000090	MFS transporter, DHA1 family, multidrug resistance protein
	2511306569	PMI27_01557	Sugar phosphate permease		2563057562	PMI06_002779	MFS transporter, DHA1 family, tetracycline resistance protein
	2511307285	PMI27_02275	Sugar phosphate permease		2563062419	PMI06_006873	MFS transporter, DHA2 family, multidrug resistance protein
	2511308761	PMI27_03754	Sugar phosphate permease		2563063849	PMI06_008261	MFS transporter, DHA2 family, multidrug resistance protein
	2511309226	PMI27_04220	Sugar phosphate permease		2563064854	PMI06_001087	MFS transporter, DHA2 family, multidrug resistance protein
	2511309754	PMI27_04750	Sugar phosphate permease		2563058968	PMI06_004049	MFS transporter, FSR family, fosmidomycin resistance protein
	2511309819	PMI27_04815	Sugar phosphate permease		2563058582	PMI06_003663	MFS transporter, MHS family, alpha-ketoglutarate permease
	2511310041	PMI27_05037	Sugar phosphate permease		2563060405	PMI06_005125	MFS transporter, MHS family, alpha-ketoglutarate permease
	2511310047	PMI27_05043	Sugar phosphate permease		2563062673	PMI06_007127	MFS transporter, MHS family, citrate/tricarballylate:H+ symporter
	2511311016	PMI27_06012	Sugar phosphate permease		2563065041	PMI06_001274	MFS transporter, MHS family, metabolite:H+ symporter
	2511311045	PMI27_06041	Sugar phosphate permease		2563056115	PMI06_001466	MFS transporter, MHS family, proline/betaine transporter
	2511310916	PMI27_05912	sugar-phosphatase		2563057470	PMI06_002687	MFS transporter, MHS family, proline/betaine transporter
	2511308011	PMI27_03003	transaldolase		2563058869	PMI06_003950	MFS transporter, MHS family, proline/betaine transporter
	2511308105	PMI27_03097	transcriptional regulator, DeoR family		2563061870	PMI06_006324	MFS transporter, MHS family, proline/betaine transporter
	2511310346	PMI27_05342	transcriptional regulator, DeoR family		2563062627	PMI06_007081	MFS transporter, MHS family, proline/betaine transporter
	2511310858	PMI27_05854	transcriptional regulator, DeoR family		2563058288	PMI06_003369	MFS transporter, putative metabolite transport protein
	2511311148	PMI27_06144	transcriptional regulator, DeoR family		2563056174	PMI06_001525	MFS transporter, putative metabolite:H+ symporter
	2511308315	PMI27_03307	transketolase		2563057059	PMI06_002308	MFS transporter, putative metabolite:H+ symporter
	2511309540	PMI27_04534	transketolase subunit A		2563057200	PMI06_002449	MFS transporter, putative metabolite:H+ symporter
	2511309541	PMI27_04535	transketolase subunit B		2563057931	PMI06_003148	MFS transporter, putative metabolite:H+ symporter
	2511307786	PMI27_02776	trehalose synthase		2563059710	PMI06_000334	MFS transporter, putative metabolite:H+ symporter
	2511305174	PMI27_00162	trehalose synthase-fused probable maltokinase		2563060873	PMI06_000682	MFS transporter, putative metabolite:H+ symporter
	2511305370	PMI27_00358	trehalose/maltose transport system substrate-binding protein		2563061090	PMI06_005580	MFS transporter, putative metabolite:H+ symporter
	2511306262	PMI27_01250	trehalose-6-phosphate hydrolase		2563061344	PMI06_005834	MFS transporter, putative metabolite:H+ symporter
	2511306855	PMI27_01844	triosephosphate isomerase		2563064891	PMI06_001124	MFS transporter, putative metabolite:H+ symporter
	2511305057	PMI27_00045	uncharacterized zinc-type alcohol dehydrogenase-like protein		2563064967	PMI06_001200	MFS transporter, putative metabolite:H+ symporter
	2511308435	PMI27_03428	uncharacterized zinc-type alcohol dehydrogenase-like protein		2563060272	PMI06_004992	MFS transporter, SET family, sugar efflux transporter
	2511310125	PMI27_05121	undecaprenyl phosphate-alpha-L-ara4FN deformylase		2563063101	PMI06_007513	MFS transporter, SHS family, lactate transporter
	2511307354	PMI27_02344	xylulokinase		2563062635	PMI06_007089	MFS transporter, SP family, galactose:H+ symporter
					2563055347	PMI06_009252	MFS transporter, YNFM family, putative membrane transport protein
					2563058188	PMI06_000098	MFS transporter, YNFM family, putative membrane transport protein
					2563056016	PMI06_009891	monosaccharide ABC transporter ATP-binding protein, CUT2 family
					2563057397	PMI06_002614	monosaccharide ABC transporter ATP-binding protein, CUT2 family
					2563057771	PMI06_002988	monosaccharide ABC transporter ATP-binding protein, CUT2 family
					2563058299	PMI06_003380	monosaccharide ABC transporter ATP-binding protein, CUT2 family
					2563058595	PMI06_003676	monosaccharide ABC transporter ATP-binding protein, CUT2 family
					2563059583	PMI06_004537	monosaccharide ABC transporter ATP-binding protein, CUT2 family
					2563061027	PMI06_005517	monosaccharide ABC transporter ATP-binding protein, CUT2 family
					2563061298	PMI06_005788	monosaccharide ABC transporter ATP-binding protein, CUT2 family
					2563061387	PMI06_005877	monosaccharide ABC transporter ATP-binding protein, CUT2 family
					2563062317	PMI06_006771	monosaccharide ABC transporter ATP-binding protein, CUT2 family
					2563065129	PMI06_001362	monosaccharide ABC transporter ATP-binding protein, CUT2 family
					2563055325	PMI06_009230	monosaccharide ABC transporter membrane protein, CUT2 family
					2563056017	PMI06_009892	monosaccharide ABC transporter membrane protein, CUT2 family
					2563056018	PMI06_009893	monosaccharide ABC transporter membrane protein, CUT2 family
					2563057398	PMI06_002615	monosaccharide ABC transporter membrane protein, CUT2 family
					2563057399	PMI06_002616	monosaccharide ABC transporter membrane protein, CUT2 family
					2563057772	PMI06_002989	monosaccharide ABC transporter membrane protein, CUT2 family
					2563057773	PMI06_002990	monosaccharide ABC transporter membrane protein, CUT2 family
					2563058300	PMI06_003381	monosaccharide ABC transporter membrane protein, CUT2 family
					2563058594	PMI06_003675	monosaccharide ABC transporter membrane protein, CUT2 family
					2563059107	PMI06_004061	monosaccharide ABC transporter membrane protein, CUT2 family
					2563059582	PMI06_004536	monosaccharide ABC transporter membrane protein, CUT2 family
					2563061028	PMI06_005518	monosaccharide ABC transporter membrane protein, CUT2 family
					2563061296	PMI06_005786	monosaccharide ABC transporter membrane protein, CUT2 family
					2563061299	PMI06_005789	monosaccharide ABC transporter membrane protein, CUT2 family
					2563061388	PMI06_005878	monosaccharide ABC transporter membrane protein, CUT2 family
					2563061389	PMI06_005879	monosaccharide ABC transporter membrane protein, CUT2 family
					2563062318	PMI06_006772	monosaccharide ABC transporter membrane protein, CUT2 family
					2563062704	PMI06_007158	monosaccharide ABC transporter membrane protein, CUT2 family
					2563064447	PMI06_008820	monosaccharide ABC transporter membrane protein, CUT2 family
					2563064448	PMI06_008821	monosaccharide ABC transporter membrane protein, CUT2 family
					2563065130	PMI06_001363	monosaccharide ABC transporter membrane protein, CUT2 family
					2563057396	PMI06_002613	monosaccharide ABC transporter substrate-binding protein, CUT2 family
					2563057770	PMI06_002987	monosaccharide ABC transporter substrate-binding protein, CUT2 family
					2563058298	PMI06_003379	monosaccharide ABC transporter substrate-binding protein, CUT2 family
					2563058596	PMI06_003677	monosaccharide ABC transporter substrate-binding protein, CUT2 family
					2563059106	PMI06_004060	monosaccharide ABC transporter substrate-binding protein, CUT2 family
					2563059584	PMI06_004538	monosaccharide ABC transporter substrate-binding protein, CUT2 family
					2563061029	PMI06_005519	monosaccharide ABC transporter substrate-binding protein, CUT2 family
					2563061297	PMI06_005787	monosaccharide ABC transporter substrate-binding protein, CUT2 family
					2563061390	PMI06_005880	monosaccharide ABC transporter substrate-binding protein, CUT2 family
					2563062319	PMI06_006773	monosaccharide ABC transporter substrate-binding protein, CUT2 family
					2563062703	PMI06_007157	monosaccharide ABC transporter substrate-binding protein, CUT2 family
					2563065131	PMI06_001364	monosaccharide ABC transporter substrate-binding protein, CUT2 family
					2563056109	PMI06_001460	Multidrug resistance protein
					2563056776	PMI06_002025	multiple sugar transport system ATP-binding protein
					2563059900	PMI06_000524	multiple sugar transport system ATP-binding protein
					2563063886	PMI06_008298	multiple sugar transport system ATP-binding protein
					2563063888	PMI06_008300	multiple sugar transport system permease protein
					2563063889	PMI06_008301	multiple sugar transport system permease protein
					2563059901	PMI06_000525	multiple sugar transport system substrate-binding protein
					2563062219	PMI06_006673	multiple sugar transport system substrate-binding protein
					2563063887	PMI06_008299	multiple sugar transport system substrate-binding protein
					2563058769	PMI06_003850	myo-inositol-1(or 4)-monophosphatase
					2563060038	PMI06_004758	N-acetylglucosamine-6-phosphate deacetylase
					2563060972	PMI06_005462	NAD+-dependent secondary alcohol dehydrogenase Adh1
					2563063003	PMI06_007415	Peptidoglycan/xylan/chitin deacetylase, PgdA/CDA1 family
					2563063449	PMI06_007861	Peptidoglycan/xylan/chitin deacetylase, PgdA/CDA1 family
					2563055667	PMI06_009572	Permease of the drug/metabolite transporter (DMT) superfamily
					2563056099	PMI06_001450	Permease of the drug/metabolite transporter (DMT) superfamily
					2563057579	PMI06_002796	Permease of the drug/metabolite transporter (DMT) superfamily
					2563058684	PMI06_003765	Permease of the drug/metabolite transporter (DMT) superfamily
					2563058718	PMI06_003799	Permease of the drug/metabolite transporter (DMT) superfamily
					2563058896	PMI06_003977	Permease of the drug/metabolite transporter (DMT) superfamily
					2563059718	PMI06_000342	Permease of the drug/metabolite transporter (DMT) superfamily
					2563060593	PMI06_005313	Permease of the drug/metabolite transporter (DMT) superfamily
					2563061021	PMI06_005511	Permease of the drug/metabolite transporter (DMT) superfamily
					2563061341	PMI06_005831	Permease of the drug/metabolite transporter (DMT) superfamily
					2563062440	PMI06_006894	Permease of the drug/metabolite transporter (DMT) superfamily
					2563060069	PMI06_004789	phosphocarrier protein
					2563060036	PMI06_004756	Phosphocarrier protein HPr /phosphoenolpyruvate--protein phosphotransferase /PTS system IIA component, Glc family
					2563063952	PMI06_008364	phosphoenolpyruvate mutase
					2563058690	PMI06_003771	phosphoenolpyruvate synthase
					2563060068	PMI06_004788	phosphoenolpyruvate--protein phosphotransferase
					2563059157	PMI06_004111	phosphoglucosamine mutase
					2563059629	PMI06_004583	phosphoglycerate kinase
					2563060065	PMI06_004785	phosphoglycerate mutase
					2563062156	PMI06_006610	phosphomannomutase
					2563059100	PMI06_000295	phosphoribulokinase
					2563061242	PMI06_005732	phosphoribulokinase
					2563057537	PMI06_002754	Polygalacturonase
					2563062944	PMI06_007356	polygalacturonase
					2563062021	PMI06_006475	polyphosphate glucokinase
					2563059686	PMI06_000310	PQQ-dependent dehydrogenase, methanol/ethanol family
					2563055152	PMI06_009057	Predicted arabinose efflux permease, MFS family
					2563055314	PMI06_009219	Predicted arabinose efflux permease, MFS family
					2563055665	PMI06_009570	Predicted arabinose efflux permease, MFS family
					2563055673	PMI06_009578	Predicted arabinose efflux permease, MFS family
					2563055820	PMI06_009725	Predicted arabinose efflux permease, MFS family
					2563056357	PMI06_010012	Predicted arabinose efflux permease, MFS family
					2563056539	PMI06_001788	Predicted arabinose efflux permease, MFS family
					2563056541	PMI06_001790	Predicted arabinose efflux permease, MFS family
					2563056544	PMI06_001793	Predicted arabinose efflux permease, MFS family
					2563056787	PMI06_002036	Predicted arabinose efflux permease, MFS family
					2563056906	PMI06_002155	Predicted arabinose efflux permease, MFS family
					2563057082	PMI06_002331	Predicted arabinose efflux permease, MFS family
					2563057365	PMI06_002582	Predicted arabinose efflux permease, MFS family
					2563057552	PMI06_002769	Predicted arabinose efflux permease, MFS family
					2563057804	PMI06_003021	Predicted arabinose efflux permease, MFS family
					2563058095	PMI06_003312	Predicted arabinose efflux permease, MFS family
					2563058181	PMI06_000091	Predicted arabinose efflux permease, MFS family
					2563058192	PMI06_000102	Predicted arabinose efflux permease, MFS family
					2563058461	PMI06_003542	Predicted arabinose efflux permease, MFS family
					2563058577	PMI06_003658	Predicted arabinose efflux permease, MFS family
					2563058886	PMI06_003967	Predicted arabinose efflux permease, MFS family
					2563059120	PMI06_004074	Predicted arabinose efflux permease, MFS family
					2563059167	PMI06_004121	Predicted arabinose efflux permease, MFS family
					2563059251	PMI06_004205	Predicted arabinose efflux permease, MFS family
					2563059457	PMI06_004411	Predicted arabinose efflux permease, MFS family
					2563059651	PMI06_004605	Predicted arabinose efflux permease, MFS family
					2563059755	PMI06_000379	Predicted arabinose efflux permease, MFS family
					2563059988	PMI06_004708	Predicted arabinose efflux permease, MFS family
					2563060132	PMI06_004852	Predicted arabinose efflux permease, MFS family
					2563060391	PMI06_005111	Predicted arabinose efflux permease, MFS family
					2563060454	PMI06_005174	Predicted arabinose efflux permease, MFS family
					2563060864	PMI06_000673	Predicted arabinose efflux permease, MFS family
					2563061016	PMI06_005506	Predicted arabinose efflux permease, MFS family
					2563061358	PMI06_005848	Predicted arabinose efflux permease, MFS family
					2563061560	PMI06_006050	Predicted arabinose efflux permease, MFS family
					2563061621	PMI06_006111	Predicted arabinose efflux permease, MFS family
					2563061974	PMI06_006428	Predicted arabinose efflux permease, MFS family
					2563061983	PMI06_006437	Predicted arabinose efflux permease, MFS family
					2563062666	PMI06_007120	Predicted arabinose efflux permease, MFS family
					2563062793	PMI06_000796	Predicted arabinose efflux permease, MFS family
					2563063186	PMI06_007598	Predicted arabinose efflux permease, MFS family
					2563063266	PMI06_007678	Predicted arabinose efflux permease, MFS family
					2563063611	PMI06_008023	Predicted arabinose efflux permease, MFS family
					2563063875	PMI06_008287	Predicted arabinose efflux permease, MFS family
					2563064080	PMI06_008453	Predicted arabinose efflux permease, MFS family
					2563064124	PMI06_008497	Predicted arabinose efflux permease, MFS family
					2563064835	PMI06_001068	Predicted arabinose efflux permease, MFS family
					2563064879	PMI06_001112	Predicted arabinose efflux permease, MFS family
					2563064900	PMI06_001133	Predicted arabinose efflux permease, MFS family
					2563064934	PMI06_001167	Predicted arabinose efflux permease, MFS family
					2563061841	PMI06_006295	probable phosphoglycerate mutase
					2563062563	PMI06_007017	probable phosphoglycerate mutase
					2563060004	PMI06_004724	PTS IIA-like nitrogen-regulatory protein PtsN
					2563060035	PMI06_004755	PTS system N-acetylglucosamine-specific IIB component, Glc family /PTS system N-acetylglucosamine-specific IIC component, Glc family
					2563060070	PMI06_004790	PTS system, ascorbate-specific IIA component
					2563056466	PMI06_001715	PTS system, nitrogen regulatory IIA component
					2563057369	PMI06_002586	PTS system, nitrogen regulatory IIA component
					2563058663	PMI06_003744	putative urate catabolism protein
					2563055791	PMI06_009696	putative xylitol transport system ATP-binding protein
					2563055792	PMI06_009697	putative xylitol transport system permease protein
					2563055793	PMI06_009698	putative xylitol transport system substrate-binding protein
					2563059628	PMI06_004582	pyruvate kinase
					2563055866	PMI06_001426	quinoprotein glucose dehydrogenase
					2563056145	PMI06_001496	quinoprotein glucose dehydrogenase
					2563062069	PMI06_006523	rhamnosyltransferase
					2563062074	PMI06_006528	rhamnosyltransferase
					2563056622	PMI06_001871	ribokinase
					2563057444	PMI06_002661	ribokinase
					2563058592	PMI06_003673	ribokinase
					2563061295	PMI06_005785	ribokinase
					2563061147	PMI06_005637	ribose 1,5-bisphosphokinase
					2563055790	PMI06_009695	ribose 5-phosphate isomerase B
					2563057446	PMI06_002663	ribose ABC transporter ATP-binding protein
					2563057447	PMI06_002664	ribose ABC transporter membrane protein
					2563057445	PMI06_002662	ribose transport protein RbsD
					2563055324	PMI06_009229	ribose transport system ATP-binding protein
					2563056602	PMI06_001851	ribose transport system ATP-binding protein
					2563056834	PMI06_002083	ribose transport system ATP-binding protein
					2563058041	PMI06_003258	ribose transport system ATP-binding protein
					2563060120	PMI06_004840	ribose transport system ATP-binding protein
					2563063879	PMI06_008291	ribose transport system ATP-binding protein
					2563064449	PMI06_008822	ribose transport system ATP-binding protein
					2563055326	PMI06_009231	ribose transport system permease protein
					2563056600	PMI06_001849	ribose transport system permease protein
					2563056835	PMI06_002084	ribose transport system permease protein
					2563056836	PMI06_002085	ribose transport system permease protein
					2563058040	PMI06_003257	ribose transport system permease protein
					2563060119	PMI06_004839	ribose transport system permease protein
					2563063878	PMI06_008290	ribose transport system permease protein
					2563055323	PMI06_009228	ribose transport system substrate-binding protein
					2563056601	PMI06_001850	ribose transport system substrate-binding protein
					2563056616	PMI06_001865	ribose transport system substrate-binding protein
					2563056833	PMI06_002082	ribose transport system substrate-binding protein
					2563060131	PMI06_004851	ribose transport system substrate-binding protein
					2563060135	PMI06_004855	ribose transport system substrate-binding protein
					2563063880	PMI06_008292	ribose transport system substrate-binding protein
					2563064315	PMI06_008688	ribose transport system substrate-binding protein
					2563064450	PMI06_008823	ribose transport system substrate-binding protein
					2563063096	PMI06_007508	ribose-5-phosphate isomerase
					2563057448	PMI06_002665	ribose-binding protein
					2563061654	PMI06_006144	ribulose-5-phosphate 3-epimerase
					2563057115	PMI06_002364	Ribulose-5-phosphate 4-epimerase/Fuculose-1-phosphate aldolase
					2563057494	PMI06_002711	Ribulose-5-phosphate 4-epimerase/Fuculose-1-phosphate aldolase
					2563057898	PMI06_003115	Ribulose-5-phosphate 4-epimerase/Fuculose-1-phosphate aldolase
					2563058490	PMI06_003571	Ribulose-5-phosphate 4-epimerase/Fuculose-1-phosphate aldolase
					2563059021	PMI06_000216	Ribulose-5-phosphate 4-epimerase/Fuculose-1-phosphate aldolase
					2563060546	PMI06_005266	Ribulose-5-phosphate 4-epimerase/Fuculose-1-phosphate aldolase
					2563060745	PMI06_000554	Ribulose-5-phosphate 4-epimerase/Fuculose-1-phosphate aldolase
					2563062757	PMI06_007211	Ribulose-5-phosphate 4-epimerase/Fuculose-1-phosphate aldolase
					2563062913	PMI06_007325	Ribulose-5-phosphate 4-epimerase/Fuculose-1-phosphate aldolase
					2563063620	PMI06_008032	Ribulose-5-phosphate 4-epimerase/Fuculose-1-phosphate aldolase
					2563063898	PMI06_008310	Ribulose-5-phosphate 4-epimerase/Fuculose-1-phosphate aldolase
					2563064782	PMI06_001015	Ribulose-5-phosphate 4-epimerase/Fuculose-1-phosphate aldolase
					2563064881	PMI06_001114	Ribulose-5-phosphate 4-epimerase/Fuculose-1-phosphate aldolase
					2563059096	PMI06_000291	ribulose-bisphosphate carboxylase large chain
					2563063722	PMI06_008134	ribulose-bisphosphate carboxylase large chain
					2563059097	PMI06_000292	ribulose-bisphosphate carboxylase small chain
					2563056618	PMI06_001867	simple sugar transport system permease protein
					2563056015	PMI06_009890	simple sugar transport system substrate-binding protein
					2563064723	PMI06_000956	simple sugar transport system substrate-binding protein
					2563059591	PMI06_004545	sorbitol ABC transporter ATP-binding protein /mannitol ABC transporter ATP-binding protein
					2563059593	PMI06_004547	sorbitol ABC transporter membrane protein /mannitol ABC transporter membrane protein
					2563059594	PMI06_004548	sorbitol ABC transporter membrane protein /mannitol ABC transporter membrane protein
					2563062216	PMI06_006670	sorbitol/mannitol transport system substrate-binding protein
					2563062240	PMI06_006694	sorbitol/mannitol transport system substrate-binding protein
					2563059595	PMI06_004549	sorbitol-binding protein /mannitol-binding protein
					2563061467	PMI06_005957	starch phosphorylase
					2563063847	PMI06_008259	starch phosphorylase
					2563057626	PMI06_002843	starch synthase
					2563063233	PMI06_007645	starch synthase
					2563061321	PMI06_005811	Sugar kinase of the NBD/HSP70 family, may contain an N-terminal HTH domain
					2563063588	PMI06_008000	Sugar lactone lactonase YvrE
					2563064088	PMI06_008461	Sugar lactone lactonase YvrE
					2563056442	PMI06_001691	Sugar phosphate isomerase/epimerase
					2563057979	PMI06_003196	Sugar phosphate isomerase/epimerase
					2563058614	PMI06_003695	Sugar phosphate isomerase/epimerase
					2563062320	PMI06_006774	Sugar phosphate isomerase/epimerase
					2563055869	PMI06_001429	Sugar phosphate permease
					2563056410	PMI06_001659	Sugar phosphate permease
					2563056450	PMI06_001699	Sugar phosphate permease
					2563056874	PMI06_002123	Sugar phosphate permease
					2563056929	PMI06_002178	Sugar phosphate permease
					2563056962	PMI06_002211	Sugar phosphate permease
					2563057565	PMI06_002782	Sugar phosphate permease
					2563057987	PMI06_003204	Sugar phosphate permease
					2563058524	PMI06_003605	Sugar phosphate permease
					2563058612	PMI06_003693	Sugar phosphate permease
					2563059525	PMI06_004479	Sugar phosphate permease
					2563059885	PMI06_000509	Sugar phosphate permease
					2563059896	PMI06_000520	Sugar phosphate permease
					2563059972	PMI06_004692	Sugar phosphate permease
					2563060117	PMI06_004837	Sugar phosphate permease
					2563060180	PMI06_004900	Sugar phosphate permease
					2563060183	PMI06_004903	Sugar phosphate permease
					2563060195	PMI06_004915	Sugar phosphate permease
					2563061381	PMI06_005871	Sugar phosphate permease
					2563061614	PMI06_006104	Sugar phosphate permease
					2563061619	PMI06_006109	Sugar phosphate permease
					2563061760	PMI06_000792	Sugar phosphate permease
					2563062184	PMI06_006638	Sugar phosphate permease
					2563062758	PMI06_007212	Sugar phosphate permease
					2563063681	PMI06_008093	Sugar phosphate permease
					2563063804	PMI06_008216	Sugar phosphate permease
					2563063843	PMI06_008255	Sugar phosphate permease
					2563065099	PMI06_001332	Sugar phosphate permease
					2563065105	PMI06_001338	Sugar phosphate permease
					2563061032	PMI06_005522	tagaturonate reductase
					2563057746	PMI06_002963	Tat (twin-arginine translocation) pathway signal sequence
					2563062452	PMI06_006906	transaldolase
					2563055170	PMI06_009075	transcriptional regulator, DeoR family
					2563057281	PMI06_002498	transcriptional regulator, DeoR family
					2563057309	PMI06_002526	transcriptional regulator, DeoR family
					2563059665	PMI06_004619	transcriptional regulator, DeoR family
					2563060748	PMI06_000557	transcriptional regulator, DeoR family
					2563061301	PMI06_005791	transcriptional regulator, DeoR family
					2563063354	PMI06_007766	transcriptional regulator, DeoR family
					2563063648	PMI06_008060	transcriptional regulator, DeoR family
					2563058471	PMI06_003552	transcriptional regulator, LacI family
					2563055797	PMI06_009702	transketolase
					2563061800	PMI06_006254	transketolase
					2563055537	PMI06_009442	transketolase subunit A
					2563065088	PMI06_001321	transketolase subunit A
					2563055538	PMI06_009443	transketolase subunit B
					2563065089	PMI06_001322	transketolase subunit B
					2563056843	PMI06_002092	TRAP transporter, DctM subunit
					2563064871	PMI06_001104	TRAP-type C4-dicarboxylate transport system, small permease component
					2563055740	PMI06_009645	TRAP-type C4-dicarboxylate transport system, substrate-binding protein
					2563064872	PMI06_001105	TRAP-type C4-dicarboxylate transport system, substrate-binding protein
					2563059179	PMI06_004133	trehalose 6-phosphate phosphatase
					2563059178	PMI06_004132	trehalose 6-phosphate synthase
					2563062417	PMI06_006871	trehalose 6-phosphate synthase
					2563062870	PMI06_007282	trehalose 6-phosphate synthase
					2563062537	PMI06_006991	triosephosphate isomerase
					2563056841	PMI06_002090	tripartite ATP-independent transporter solute receptor, DctP family
					2563057158	PMI06_002407	uncharacterized zinc-type alcohol dehydrogenase-like protein
					2563062043	PMI06_006497	xylose ABC transporter ATP-binding protein
					2563062044	PMI06_006498	xylose ABC transporter membrane protein
					2563062041	PMI06_006495	xylose isomerase
					2563062042	PMI06_006496	xylose-binding protein
					2563056032	PMI06_009907	xylulokinase
					2563059580	PMI06_004534	xylulokinase
					2563059588	PMI06_004542	xylulokinase
					2563059603	PMI06_004557	xylulokinase
					2563062578	PMI06_007032	xylulokinase
					2563057421	PMI06_002638	xylulose-5-phosphate/fructose-6-phosphate phosphoketolase

## Sheet: Lipid Metabolism
	GM41	GM41	GM41		BT03	BT03	BT03
	IMG Gene ID	Locus Tag	Gene Product Name		IMG Gene ID	Locus Tag	Gene Product Name
	2511310324	PMI27_05320	1-acyl-sn-glycerol-3-phosphate acyltransferase		2563061956	PMI06_006410	(3S)-malyl-CoA thioesterase
	2511306760	PMI27_01749	1-acyl-sn-glycerol-3-phosphate acyltransferase		2563059931	PMI06_004651	(3S)-malyl-CoA thioesterase
	2511305920	PMI27_00908	1-acyl-sn-glycerol-3-phosphate acyltransferase		2563059353	PMI06_004307	(3S)-malyl-CoA thioesterase
	2511307704	PMI27_02694	1-acyl-sn-glycerol-3-phosphate acyltransferases		2563059117	PMI06_004071	(3S)-malyl-CoA thioesterase
	2511307164	PMI27_02154	1-acyl-sn-glycerol-3-phosphate acyltransferases		2563058946	PMI06_004027	(3S)-malyl-CoA thioesterase
	2511306688	PMI27_01677	1-acyl-sn-glycerol-3-phosphate acyltransferases		2563057260	PMI06_002477	(3S)-malyl-CoA thioesterase
	2511305754	PMI27_00742	1-deoxy-D-xylulose 5-phosphate reductoisomerase		2563056123	PMI06_001474	(S)-mandelate dehydrogenase
	2511309099	PMI27_04093	1-deoxy-D-xylulose-5-phosphate synthase		2563062062	PMI06_006516	1-acyl-sn-glycerol-3-phosphate acyltransferase
	2511309467	PMI27_04461	2-C-methyl-D-erythritol 2,4-cyclodiphosphate synthase		2563059920	PMI06_004640	1-acyl-sn-glycerol-3-phosphate acyltransferase
	2511309471	PMI27_04465	2-C-methyl-D-erythritol 4-phosphate cytidylyltransferase		2563056284	PMI06_001635	1-acyl-sn-glycerol-3-phosphate acyltransferase
	2511310173	PMI27_05169	2-furoate---CoA ligase		2563059360	PMI06_004314	1-acyl-sn-glycerol-3-phosphate acyltransferases
	2511305202	PMI27_00190	2-hydroxy-3-oxopropionate reductase		2563058951	PMI06_004032	1-acyl-sn-glycerol-3-phosphate acyltransferases
	2511310174	PMI27_05170	2-oxoglutaroyl-CoA hydrolase		2563058702	PMI06_003783	1-deoxy-D-xylulose 5-phosphate reductoisomerase
	2511309482	PMI27_04476	3-hydroxyacyl-[acyl-carrier-protein] dehydratase		2563058428	PMI06_003509	1-deoxy-D-xylulose-5-phosphate synthase
	2511306994	PMI27_01984	3-hydroxyacyl-CoA dehydrogenase		2563056531	PMI06_001780	1-deoxy-D-xylulose-5-phosphate synthase
	2511307804	PMI27_02794	3-hydroxybutyrate dehydrogenase		2563058921	PMI06_004002	2,3-dihydro-2,3-dihydroxybenzoyl-CoA ring cleavage enzyme
	2511306316	PMI27_01304	3-hydroxybutyryl-CoA dehydrogenase		2563062923	PMI06_007335	2-C-methyl-D-erythritol 2,4-cyclodiphosphate synthase
	2511306370	PMI27_01358	3-hydroxydecanoyl-[acyl-carrier-protein] dehydratase		2563062924	PMI06_007336	2-C-methyl-D-erythritol 4-phosphate cytidylyltransferase
	2511311068	PMI27_06064	3-hydroxyisobutyrate dehydrogenase		2563062796	PMI06_000799	2-deoxy-D-gluconate 3-dehydrogenase
	2511311022	PMI27_06018	3-hydroxyisobutyrate dehydrogenase		2563055794	PMI06_009699	2-deoxy-D-gluconate 3-dehydrogenase
	2511306908	PMI27_01898	3-hydroxyisobutyrate dehydrogenase		2563059893	PMI06_000517	2-furoate---CoA ligase
	2511306036	PMI27_01024	3-hydroxyisobutyrate dehydrogenase		2563063023	PMI06_007435	2-hydroxy-3-oxopropionate reductase
	2511305679	PMI27_00667	3-hydroxyisobutyrate dehydrogenase		2563060869	PMI06_000678	2-hydroxy-3-oxopropionate reductase
	2511308044	PMI27_03036	3-ketoacyl-CoA thiolase		2563059035	PMI06_000230	2-hydroxy-3-oxopropionate reductase
	2511306592	PMI27_01580	3-methylcrotonoyl-CoA carboxylase, alpha subunit		2563058649	PMI06_003730	2-hydroxy-3-oxopropionate reductase
	2511306594	PMI27_01582	3-methylcrotonyl-CoA carboxylase beta subunit		2563058305	PMI06_003386	2-keto-3-deoxy-L-fuconate dehydrogenase
	2511305727	PMI27_00715	3-methylfumaryl-CoA hydratase		2563059894	PMI06_000518	2-oxoglutaroyl-CoA hydrolase
	2511309380	PMI27_04374	3-oxoacid CoA-transferase subunit A		2563064545	PMI06_008918	3-hydroxyacyl-[acyl-carrier-protein] dehydratase
	2511309381	PMI27_04375	3-oxoacid CoA-transferase subunit B		2563058697	PMI06_003778	3-hydroxyacyl-[acyl-carrier-protein] dehydratase
	2511310735	PMI27_05731	3-oxoacyl-[acyl-carrier protein] reductase		2563055533	PMI06_009438	3-hydroxyacyl-[acyl-carrier-protein] dehydratase
	2511310256	PMI27_05252	3-oxoacyl-[acyl-carrier protein] reductase		2563064115	PMI06_008488	3-hydroxyacyl-CoA dehydrogenase
	2511307147	PMI27_02137	3-oxoacyl-[acyl-carrier protein] reductase		2563062892	PMI06_007304	3-hydroxyacyl-CoA dehydrogenase
	2511306967	PMI27_01957	3-oxoacyl-[acyl-carrier protein] reductase		2563062173	PMI06_006627	3-hydroxyacyl-CoA dehydrogenase
	2511305481	PMI27_00469	3-oxoacyl-[acyl-carrier protein] reductase		2563059938	PMI06_004658	3-hydroxyacyl-CoA dehydrogenase
	2511305356	PMI27_00344	3-oxoacyl-[acyl-carrier protein] reductase		2563058314	PMI06_003395	3-hydroxyacyl-CoA dehydrogenase
	2511308470	PMI27_03463	3-oxoacyl-[acyl-carrier-protein] reductase		2563056227	PMI06_001578	3-hydroxyacyl-CoA dehydrogenase
	2511305834	PMI27_00822	3-oxoacyl-[acyl-carrier-protein] reductase		2563063333	PMI06_007745	3-hydroxybutyrate dehydrogenase
	2511306369	PMI27_01357	3-oxoacyl-[acyl-carrier-protein] synthase I		2563060871	PMI06_000680	3-hydroxybutyrate dehydrogenase
	2511308468	PMI27_03461	3-oxoacyl-[acyl-carrier-protein] synthase II		2563057387	PMI06_002604	3-hydroxybutyrate dehydrogenase
	2511307146	PMI27_02136	3-oxoacyl-[acyl-carrier-protein] synthase II		2563057807	PMI06_003024	3-hydroxybutyryl-CoA dehydratase
	2511306728	PMI27_01717	3-oxoacyl-[acyl-carrier-protein] synthase II		2563064765	PMI06_000998	3-hydroxybutyryl-CoA dehydrogenase
	2511307149	PMI27_02139	3-oxoacyl-[acyl-carrier-protein] synthase-1		2563064142	PMI06_008515	3-hydroxybutyryl-CoA dehydrogenase
	2511307848	PMI27_02840	3-oxoacyl-[acyl-carrier-protein] synthase-3		2563062660	PMI06_007114	3-hydroxybutyryl-CoA dehydrogenase
	2511306050	PMI27_01038	3-oxoadipyl-CoA thiolase		2563062565	PMI06_007019	3-hydroxybutyryl-CoA dehydrogenase
	2511309015	PMI27_04009	4-diphosphocytidyl-2-C-methyl-D-erythritol kinase		2563064412	PMI06_008785	3-hydroxyisobutyrate dehydrogenase
	2511306243	PMI27_01231	4-hydroxy-3-methylbut-2-en-1-yl diphosphate synthase		2563064102	PMI06_008475	3-hydroxyisobutyrate dehydrogenase
	2511309930	PMI27_04926	4-hydroxy-3-methylbut-2-enyl diphosphate reductase		2563063415	PMI06_007827	3-hydroxyisobutyrate dehydrogenase
	2511306068	PMI27_01056	4-hydroxybenzoyl-CoA thioesterase		2563063175	PMI06_007587	3-hydroxyisobutyrate dehydrogenase
	2511308471	PMI27_03464	[Acyl-carrier-protein] S-malonyltransferase		2563062766	PMI06_007220	3-hydroxyisobutyrate dehydrogenase
	2511307805	PMI27_02795	acetoacetyl-CoA synthetase		2563062753	PMI06_007207	3-hydroxyisobutyrate dehydrogenase
	2511308427	PMI27_03420	acetyl esterase		2563060867	PMI06_000676	3-hydroxyisobutyrate dehydrogenase
	2511307095	PMI27_02085	acetyl esterase		2563060863	PMI06_000672	3-hydroxyisobutyrate dehydrogenase
	2511309351	PMI27_04345	Acetyl esterase/lipase		2563060544	PMI06_005264	3-hydroxyisobutyrate dehydrogenase
	2511305883	PMI27_00871	Acetyl esterase/lipase		2563057947	PMI06_003164	3-hydroxyisobutyrate dehydrogenase
	2511305044	PMI27_00032	Acetyl esterase/lipase		2563057775	PMI06_002992	3-hydroxyisobutyrate dehydrogenase
	2511309382	PMI27_04376	acetyl-CoA acetyltransferase		2563063107	PMI06_007519	3-ketoacyl-CoA thiolase
	2511307951	PMI27_02943	acetyl-CoA acyltransferase		2563061369	PMI06_005859	3-methylcrotonyl-CoA carboxylase alpha subunit
	2511310734	PMI27_05730	acetyl-CoA C-acetyltransferase		2563061367	PMI06_005857	3-methylcrotonyl-CoA carboxylase beta subunit
	2511310355	PMI27_05351	acetyl-CoA C-acetyltransferase		2563061736	PMI06_000768	3-methylfumaryl-CoA hydratase
	2511308639	PMI27_03632	acetyl-CoA C-acetyltransferase		2563059713	PMI06_000337	3-methylfumaryl-CoA hydratase
	2511306756	PMI27_01745	acetyl-CoA C-acetyltransferase		2563058944	PMI06_004025	3-oxoacid CoA-transferase subunit A
	2511305835	PMI27_00823	acetyl-CoA C-acetyltransferase		2563058943	PMI06_004024	3-oxoacid CoA-transferase subunit B
	2511305329	PMI27_00317	acetyl-CoA C-acetyltransferase		2563065098	PMI06_001331	3-oxoacyl-[acyl-carrier protein] reductase
	2511309477	PMI27_04471	acetyl-CoA carboxylase carboxyltransferase subunit alpha		2563065006	PMI06_001239	3-oxoacyl-[acyl-carrier protein] reductase
	2511305219	PMI27_00207	acetyl-CoA carboxylase carboxyltransferase subunit alpha		2563064456	PMI06_008829	3-oxoacyl-[acyl-carrier protein] reductase
	2511311066	PMI27_06062	acetyl-CoA synthetase		2563063824	PMI06_008236	3-oxoacyl-[acyl-carrier protein] reductase
	2511308641	PMI27_03634	acetyl-CoA synthetase		2563063105	PMI06_007517	3-oxoacyl-[acyl-carrier protein] reductase
	2511308938	PMI27_03931	acetyl-coenzyme A synthetase		2563062496	PMI06_006950	3-oxoacyl-[acyl-carrier protein] reductase
	2511308469	PMI27_03462	acyl carrier protein		2563062387	PMI06_006841	3-oxoacyl-[acyl-carrier protein] reductase
	2511307163	PMI27_02153	acyl carrier protein		2563061761	PMI06_000793	3-oxoacyl-[acyl-carrier protein] reductase
	2511307162	PMI27_02152	acyl carrier protein		2563061380	PMI06_005870	3-oxoacyl-[acyl-carrier protein] reductase
	2511308734	PMI27_03727	Acyl carrier protein phosphodiesterase		2563061062	PMI06_005552	3-oxoacyl-[acyl-carrier protein] reductase
	2511310736	PMI27_05732	Acyl dehydratase		2563060927	PMI06_000736	3-oxoacyl-[acyl-carrier protein] reductase
	2511309848	PMI27_04844	Acyl dehydratase		2563060835	PMI06_000644	3-oxoacyl-[acyl-carrier protein] reductase
	2511308677	PMI27_03670	Acyl dehydratase		2563059986	PMI06_004706	3-oxoacyl-[acyl-carrier protein] reductase
	2511307890	PMI27_02882	Acyl dehydratase		2563059536	PMI06_004490	3-oxoacyl-[acyl-carrier protein] reductase
	2511305675	PMI27_00663	Acyl dehydratase		2563059348	PMI06_004302	3-oxoacyl-[acyl-carrier protein] reductase
	2511310574	PMI27_05570	Acyl-CoA dehydrogenase		2563058560	PMI06_003641	3-oxoacyl-[acyl-carrier protein] reductase
	2511310466	PMI27_05462	acyl-CoA dehydrogenase		2563057570	PMI06_002787	3-oxoacyl-[acyl-carrier protein] reductase
	2511308647	PMI27_03640	Acyl-CoA dehydrogenase		2563056876	PMI06_002125	3-oxoacyl-[acyl-carrier protein] reductase
	2511308638	PMI27_03631	Acyl-CoA dehydrogenase		2563056433	PMI06_001682	3-oxoacyl-[acyl-carrier protein] reductase
	2511308636	PMI27_03629	Acyl-CoA dehydrogenase		2563055812	PMI06_009717	3-oxoacyl-[acyl-carrier protein] reductase
	2511308501	PMI27_03494	acyl-CoA dehydrogenase		2563055536	PMI06_009441	3-oxoacyl-[acyl-carrier protein] reductase
	2511306601	PMI27_01589	acyl-CoA dehydrogenase		2563064235	PMI06_008608	3-oxoacyl-[acyl-carrier-protein] reductase
	2511305950	PMI27_00938	Acyl-CoA dehydrogenase		2563064021	PMI06_008394	3-oxoacyl-[acyl-carrier-protein] reductase
	2511305816	PMI27_00804	acyl-CoA dehydrogenase		2563059208	PMI06_004162	3-oxoacyl-[acyl-carrier-protein] reductase
	2511305747	PMI27_00735	acyl-CoA dehydrogenase		2563058536	PMI06_003617	3-oxoacyl-[acyl-carrier-protein] reductase
	2511305668	PMI27_00656	Acyl-CoA dehydrogenase		2563062952	PMI06_007364	3-oxoacyl-[acyl-carrier-protein] reductase /acetoacetyl-CoA reductase
	2511310782	PMI27_05778	Acyl-CoA hydrolase		2563058153	PMI06_000063	3-oxoacyl-[acyl-carrier-protein] reductase /acetoacetyl-CoA reductase
	2511308327	PMI27_03319	Acyl-CoA hydrolase		2563059347	PMI06_004301	3-oxoacyl-[acyl-carrier-protein] synthase II
	2511308284	PMI27_03276	acyl-CoA thioester hydrolase		2563059206	PMI06_004160	3-oxoacyl-[acyl-carrier-protein] synthase II
	2511307969	PMI27_02961	acyl-CoA thioester hydrolase		2563059210	PMI06_004164	3-oxoacyl-[acyl-carrier-protein] synthase III
	2511307156	PMI27_02146	acyl-CoA thioester hydrolase		2563059350	PMI06_004304	3-oxoacyl-[acyl-carrier-protein] synthase-1
	2511306995	PMI27_01985	acyl-CoA thioester hydrolase		2563059346	PMI06_004300	3-oxoacyl-[acyl-carrier-protein] synthase-1
	2511309817	PMI27_04813	Acyl-CoA thioesterase FadM		2563064551	PMI06_008924	3-oxoacyl-[acyl-carrier-protein] synthase-3
	2511306743	PMI27_01732	acyl-CoA thioesterase II		2563060597	PMI06_005317	3-oxoadipate CoA-transferase alpha subunit
	2511307366	PMI27_02356	acyl-CoA thioesterase YciA		2563060598	PMI06_005318	3-oxoadipate CoA-transferase beta subunit
	2511306949	PMI27_01939	acyl-CoA thioesterase-2		2563061150	PMI06_005640	3-oxoadipyl-CoA thiolase
	2511307160	PMI27_02150	Acyl-coenzyme A synthetase/AMP-(fatty) acid ligase		2563063664	PMI06_008076	3-phenylpropionate/trans-cinnamate dioxygenase ferredoxin reductase subunit
	2511305973	PMI27_00961	acyl-phosphate glycerol-3-phosphate acyltransferase		2563060012	PMI06_004732	4-diphosphocytidyl-2-C-methyl-D-erythritol kinase
	2511308869	PMI27_03862	beta-ketodecanoyl-[acyl-carrier-protein] synthase		2563058794	PMI06_003875	4-hydroxy-3-methylbut-2-en-1-yl diphosphate synthase
	2511309276	PMI27_04270	biotin carboxyl carrier protein		2563060318	PMI06_005038	4-hydroxy-3-methylbut-2-enyl diphosphate reductase
	2511310772	PMI27_05768	biotin carboxylase /acetyl-CoA carboxylase carboxyltransferase subunit alpha		2563059475	PMI06_004429	4-hydroxy-3-methylbut-2-enyl diphosphate reductase
	2511309277	PMI27_04271	biotin carboxylase /acetyl-CoA carboxylase carboxyltransferase subunit alpha		2563062177	PMI06_006631	4-hydroxybenzoyl-CoA thioesterase
	2511307176	PMI27_02166	butyryl-CoA dehydrogenase		2563060385	PMI06_005105	4-hydroxybenzoyl-CoA thioesterase
	2511310799	PMI27_05795	cardiolipin synthase		2563059895	PMI06_000519	5-(hydroxymethyl)furfural/furfural oxidase
	2511308283	PMI27_03275	carnitine 3-dehydrogenase		2563058132	PMI06_000042	5-(hydroxymethyl)furfural/furfural oxidase
	2511308643	PMI27_03636	CDP-diacylglycerol---serine O-phosphatidyltransferase		2563059209	PMI06_004163	[acyl-carrier-protein] S-malonyltransferase
	2511307788	PMI27_02778	CDP-diacylglycerol--glycerol-3-phosphate 3-phosphatidyltransferase		2563060316	PMI06_005036	ABC-type transporter Mla maintaining outer membrane lipid asymmetry, MlaC component
	2511310836	PMI27_05832	CDP-diacylglycerol--serine O-phosphatidyltransferase		2563062880	PMI06_007292	acetyl esterase
	2511309076	PMI27_04070	cholesterol oxidase		2563065125	PMI06_001358	Acetyl esterase/lipase
	2511310367	PMI27_05363	Choline dehydrogenase		2563063687	PMI06_008099	Acetyl esterase/lipase
	2511310018	PMI27_05014	choline dehydrogenase		2563061185	PMI06_005675	Acetyl esterase/lipase
	2511308295	PMI27_03287	choline dehydrogenase		2563061092	PMI06_005582	Acetyl esterase/lipase
	2511307639	PMI27_02629	Choline dehydrogenase		2563059965	PMI06_004685	Acetyl esterase/lipase
	2511305788	PMI27_00776	choline dehydrogenase		2563058077	PMI06_003294	Acetyl esterase/lipase
	2511305909	PMI27_00897	citronellol/citronellal dehydrogenase		2563057364	PMI06_002581	Acetyl esterase/lipase
	2511305443	PMI27_00431	citronellol/citronellal dehydrogenase		2563057261	PMI06_002478	Acetyl esterase/lipase
	2511305441	PMI27_00429	citronellyl-CoA dehydrogenase		2563056425	PMI06_001674	Acetyl esterase/lipase
	2511305529	PMI27_00517	citronellyl-CoA synthetase		2563064140	PMI06_008513	Acetyl-CoA acetyltransferase
	2511309660	PMI27_04655	Crotonobetainyl-CoA:carnitine CoA-transferase CaiB		2563062953	PMI06_007365	acetyl-CoA acetyltransferase
	2511308759	PMI27_03752	Crotonobetainyl-CoA:carnitine CoA-transferase CaiB		2563060404	PMI06_005124	Acetyl-CoA acetyltransferase
	2511306347	PMI27_01335	Crotonobetainyl-CoA:carnitine CoA-transferase CaiB		2563059533	PMI06_004487	Acetyl-CoA acetyltransferase
	2511305728	PMI27_00716	Crotonobetainyl-CoA:carnitine CoA-transferase CaiB		2563056821	PMI06_002070	Acetyl-CoA acetyltransferase
	2511310800	PMI27_05796	cyclopropane-fatty-acyl-phospholipid synthase		2563061661	PMI06_006151	acetyl-CoA acyltransferase
	2511310219	PMI27_05215	D-sorbitol dehydrogenase (acceptor)		2563059937	PMI06_004657	acetyl-CoA acyltransferase
	2511309444	PMI27_04438	diacylglycerol kinase		2563064863	PMI06_001096	acetyl-CoA C-acetyltransferase
	2511307691	PMI27_02681	dihydromonapterin reductase / dihydrofolate reductase		2563064141	PMI06_008514	acetyl-CoA C-acetyltransferase
	2511309685	PMI27_04680	dihydroxycyclohexadiene carboxylate dehydrogenase		2563064114	PMI06_008487	acetyl-CoA C-acetyltransferase
	2511308353	PMI27_03346	Enoyl-[acyl-carrier-protein] reductase [NADH]		2563062948	PMI06_007360	acetyl-CoA C-acetyltransferase
	2511306761	PMI27_01750	enoyl-CoA hydratase		2563062890	PMI06_007302	acetyl-CoA C-acetyltransferase
	2511311069	PMI27_06065	Enoyl-CoA hydratase/carnithine racemase		2563060641	PMI06_005361	acetyl-CoA C-acetyltransferase
	2511310594	PMI27_05590	Enoyl-CoA hydratase/carnithine racemase		2563055214	PMI06_009119	acetyl-CoA C-acetyltransferase
	2511308797	PMI27_03790	Enoyl-CoA hydratase/carnithine racemase		2563058760	PMI06_003841	acetyl-CoA carboxylase carboxyltransferase subunit alpha
	2511305570	PMI27_00558	Enoyl-CoA hydratase/carnithine racemase		2563058372	PMI06_003453	acetyl-CoA carboxylase carboxyltransferase subunit beta
	2511308221	PMI27_03213	Fatty acid desaturase		2563063417	PMI06_007829	acetyl-CoA synthetase
	2511307900	PMI27_02892	Fatty acid desaturase		2563063297	PMI06_007709	acetyl-CoA synthetase
	2511306466	PMI27_01454	Fatty acid desaturase		2563061093	PMI06_005583	acetyl-CoA synthetase
	2511306455	PMI27_01443	Fatty-acid desaturase		2563064575	PMI06_008948	acetyl-coenzyme A synthetase
	2511311083	PMI27_06079	fatty-acyl-CoA synthase		2563063310	PMI06_007722	acetyl-coenzyme A synthetase
	2511310454	PMI27_05450	fatty-acyl-CoA synthase		2563063069	PMI06_007481	Acyl carrier protein
	2511310001	PMI27_04997	fatty-acyl-CoA synthase		2563059358	PMI06_004312	acyl carrier protein
	2511306596	PMI27_01584	fatty-acyl-CoA synthase		2563059207	PMI06_004161	acyl carrier protein
	2511305671	PMI27_00659	fatty-acyl-CoA synthase		2563056782	PMI06_002031	Acyl CoA:acetate/3-ketoacid CoA transferase
	2511308150	PMI27_03142	formyl-CoA transferase		2563064779	PMI06_001012	Acyl dehydratase
	2511305439	PMI27_00427	geranyl-CoA carboxylase alpha subunit		2563064629	PMI06_009002	Acyl dehydratase
	2511305442	PMI27_00430	geranyl-CoA carboxylase beta subunit		2563064014	PMI06_000875	Acyl dehydratase
	2511308549	PMI27_03542	gluconate 2-dehydrogenase alpha chain		2563062559	PMI06_007013	Acyl dehydratase
	2511306048	PMI27_01036	glutaconate CoA-transferase subunit A		2563062558	PMI06_007012	Acyl dehydratase
	2511306049	PMI27_01037	glutaconate CoA-transferase subunit B		2563061085	PMI06_005575	Acyl dehydratase
	2511309659	PMI27_04654	glutaryl-CoA dehydrogenase		2563059535	PMI06_004489	Acyl dehydratase
	2511307701	PMI27_02691	glutathione peroxidase		2563059534	PMI06_004488	Acyl dehydratase
	2511306676	PMI27_01665	glutathione peroxidase		2563058033	PMI06_003250	Acyl dehydratase
	2511305408	PMI27_00396	glutathione peroxidase		2563055230	PMI06_009135	Acyl dehydratase
	2511305776	PMI27_00764	glycerol-3-phosphate acyltransferase		2563064121	PMI06_008494	Acyl-CoA dehydrogenase
	2511308025	PMI27_03017	glycerophosphoryl diester phosphodiesterase		2563064120	PMI06_008493	Acyl-CoA dehydrogenase
	2511305454	PMI27_00442	glycerophosphoryl diester phosphodiesterase		2563064118	PMI06_008491	acyl-CoA dehydrogenase
	2511311070	PMI27_06066	hypothetical protein		2563064096	PMI06_008469	acyl-CoA dehydrogenase
	2511310002	PMI27_04998	hypothetical protein		2563063570	PMI06_007982	acyl-CoA dehydrogenase
	2511309145	PMI27_04139	hypothetical protein		2563063373	PMI06_007785	acyl-CoA dehydrogenase
	2511305951	PMI27_00939	hypothetical protein		2563063103	PMI06_007515	acyl-CoA dehydrogenase
	2511305948	PMI27_00936	hypothetical protein		2563062561	PMI06_007015	acyl-CoA dehydrogenase
	2511305536	PMI27_00524	hypothetical protein		2563061737	PMI06_000769	acyl-CoA dehydrogenase
	2511305440	PMI27_00428	isohexenylglutaconyl-CoA hydratase		2563060386	PMI06_005106	acyl-CoA dehydrogenase
	2511309266	PMI27_04260	Isopentenyldiphosphate isomerase		2563059789	PMI06_000413	Acyl-CoA dehydrogenase
	2511306595	PMI27_01583	isovaleryl-CoA dehydrogenase		2563059712	PMI06_000336	acyl-CoA dehydrogenase
	2511305748	PMI27_00736	itaconate CoA-transferase		2563059532	PMI06_004486	acyl-CoA dehydrogenase
	2511309621	PMI27_04616	itaconyl-CoA hydratase / mesaconyl-C4 CoA hydratase		2563059368	PMI06_004322	Acyl-CoA dehydrogenase
	2511310319	PMI27_05315	KDO2-lipid IV(A) lauroyltransferase		2563059284	PMI06_004238	Acyl-CoA dehydrogenase
	2511305560	PMI27_00548	KDO2-lipid IV(A) lauroyltransferase		2563059016	PMI06_000211	Acyl-CoA dehydrogenase
	2511310016	PMI27_05012	L-lactate dehydrogenase (cytochrome)		2563058556	PMI06_003637	Acyl-CoA dehydrogenase
	2511305431	PMI27_00419	lipid kinase YegS		2563058440	PMI06_003521	Acyl-CoA dehydrogenase
	2511309821	PMI27_04817	Lipid-binding SYLF domain-containing protein		2563058221	PMI06_000131	Acyl-CoA dehydrogenase
	2511307893	PMI27_02885	long-chain acyl-CoA synthetase		2563058215	PMI06_000125	Acyl-CoA dehydrogenase
	2511307892	PMI27_02884	long-chain acyl-CoA synthetase		2563058208	PMI06_000118	Acyl-CoA dehydrogenase
	2511306377	PMI27_01365	Long-chain acyl-CoA synthetase (AMP-forming)		2563058098	PMI06_003315	Acyl-CoA dehydrogenase
	2511311082	PMI27_06078	long-chain fatty acid transport protein		2563057846	PMI06_003063	Acyl-CoA dehydrogenase
	2511306677	PMI27_01666	long-chain fatty acid transport protein		2563056946	PMI06_002195	Acyl-CoA dehydrogenase
	2511305654	PMI27_00642	long-chain fatty acid transport protein		2563056446	PMI06_001695	Acyl-CoA dehydrogenase
	2511308735	PMI27_03728	lyso-ornithine lipid acyltransferase		2563060313	PMI06_005033	Acyl-CoA hydrolase
	2511307891	PMI27_02883	Lysophospholipase, alpha-beta hydrolase superfamily		2563059249	PMI06_004203	acyl-CoA hydrolase
	2511307594	PMI27_02584	Lysophospholipase, alpha-beta hydrolase superfamily		2563064153	PMI06_008526	acyl-CoA synthetase
	2511305629	PMI27_00617	Lysophospholipase, alpha-beta hydrolase superfamily		2563064133	PMI06_008506	acyl-CoA synthetase
	2511308588	PMI27_03581	malonate decarboxylase beta subunit		2563055530	PMI06_009435	Acyl-CoA synthetase (AMP-forming)/AMP-acid ligase II
	2511308585	PMI27_03578	malonate decarboxylase epsilon subunit		2563065071	PMI06_001304	Acyl-CoA thioesterase FadM
	2511306593	PMI27_01581	methylglutaconyl-CoA hydratase		2563057121	PMI06_002370	Acyl-CoA thioesterase FadM
	2511311007	PMI27_06003	NAD(P)-dependent dehydrogenase, short-chain alcohol dehydrogenase family		2563063826	PMI06_008238	acyl-CoA thioesterase-2
	2511310999	PMI27_05995	NAD(P)-dependent dehydrogenase, short-chain alcohol dehydrogenase family		2563058738	PMI06_003819	Acyl-CoA-binding protein
	2511310903	PMI27_05899	NAD(P)-dependent dehydrogenase, short-chain alcohol dehydrogenase family		2563059356	PMI06_004310	Acyl-coenzyme A synthetase/AMP-(fatty) acid ligase
	2511310851	PMI27_05847	NAD(P)-dependent dehydrogenase, short-chain alcohol dehydrogenase family		2563059539	PMI06_004493	alpha-methylacyl-CoA racemase
	2511310712	PMI27_05708	NAD(P)-dependent dehydrogenase, short-chain alcohol dehydrogenase family		2563060383	PMI06_005103	anthranilate--CoA ligase
	2511310698	PMI27_05694	NAD(P)-dependent dehydrogenase, short-chain alcohol dehydrogenase family		2563058924	PMI06_004005	benzoate-CoA ligase
	2511309806	PMI27_04802	NAD(P)-dependent dehydrogenase, short-chain alcohol dehydrogenase family		2563061771	PMI06_006225	biotin carboxyl carrier protein
	2511309538	PMI27_04532	NAD(P)-dependent dehydrogenase, short-chain alcohol dehydrogenase family		2563061770	PMI06_006224	biotin carboxylase
	2511309440	PMI27_04434	NAD(P)-dependent dehydrogenase, short-chain alcohol dehydrogenase family		2563058725	PMI06_003806	cardiolipin synthase
	2511308640	PMI27_03633	NAD(P)-dependent dehydrogenase, short-chain alcohol dehydrogenase family		2563058573	PMI06_003654	cardiolipin synthase
	2511308453	PMI27_03446	NAD(P)-dependent dehydrogenase, short-chain alcohol dehydrogenase family		2563057259	PMI06_002476	carnitine 3-dehydrogenase
	2511307779	PMI27_02769	NAD(P)-dependent dehydrogenase, short-chain alcohol dehydrogenase family		2563061374	PMI06_005864	CDP-diacylglycerol pyrophosphatase
	2511307680	PMI27_02670	NAD(P)-dependent dehydrogenase, short-chain alcohol dehydrogenase family		2563059063	PMI06_000258	CDP-diacylglycerol---serine O-phosphatidyltransferase
	2511307253	PMI27_02243	NAD(P)-dependent dehydrogenase, short-chain alcohol dehydrogenase family		2563059185	PMI06_004139	CDP-diacylglycerol--glycerol-3-phosphate 3-phosphatidyltransferase
	2511307022	PMI27_02012	NAD(P)-dependent dehydrogenase, short-chain alcohol dehydrogenase family		2563062529	PMI06_006983	CDP-diacylglycerol--serine O-phosphatidyltransferase
	2511306690	PMI27_01679	NAD(P)-dependent dehydrogenase, short-chain alcohol dehydrogenase family		2563057106	PMI06_002355	cholesterol oxidase
	2511306389	PMI27_01377	NAD(P)-dependent dehydrogenase, short-chain alcohol dehydrogenase family		2563064913	PMI06_001146	choline dehydrogenase
	2511306027	PMI27_01015	NAD(P)-dependent dehydrogenase, short-chain alcohol dehydrogenase family		2563061940	PMI06_006394	Choline dehydrogenase
	2511305847	PMI27_00835	NAD(P)-dependent dehydrogenase, short-chain alcohol dehydrogenase family		2563060618	PMI06_005338	Choline dehydrogenase
	2511305225	PMI27_00213	NAD(P)-dependent dehydrogenase, short-chain alcohol dehydrogenase family		2563060129	PMI06_004849	choline dehydrogenase
	2511305194	PMI27_00182	NAD(P)-dependent dehydrogenase, short-chain alcohol dehydrogenase family		2563059764	PMI06_000388	Choline dehydrogenase
	2511305083	PMI27_00071	NAD(P)-dependent dehydrogenase, short-chain alcohol dehydrogenase family		2563058526	PMI06_003607	choline dehydrogenase
	2511311154	PMI27_06150	NADPH-dependent 2,4-dienoyl-CoA reductase, sulfur reductase		2563058395	PMI06_003476	Choline dehydrogenase
	2511311054	PMI27_06050	NADPH-dependent 2,4-dienoyl-CoA reductase, sulfur reductase		2563057201	PMI06_002450	choline dehydrogenase
	2511308223	PMI27_03215	NADPH-dependent 2,4-dienoyl-CoA reductase, sulfur reductase		2563056774	PMI06_002023	Choline dehydrogenase
	2511306576	PMI27_01564	NADPH-dependent 2,4-dienoyl-CoA reductase, sulfur reductase		2563056483	PMI06_001732	choline dehydrogenase
	2511308472	PMI27_03465	phosphate:acyl-[acyl carrier protein] acyltransferase		2563055616	PMI06_009521	Choline dehydrogenase
	2511305755	PMI27_00743	phosphatidate cytidylyltransferase		2563055534	PMI06_009439	Choline dehydrogenase
	2511310238	PMI27_05234	phosphatidylcholine synthase		2563055481	PMI06_009386	choline dehydrogenase
	2511309093	PMI27_04087	phosphatidylglycerophosphatase		2563063953	PMI06_008365	Choline kinase
	2511310687	PMI27_05683	Phosphatidylglycerophosphate synthase		2563058512	PMI06_003593	Choline kinase
	2511308956	PMI27_03949	phosphatidylserine decarboxylase		2563063776	PMI06_008188	citronellol/citronellal dehydrogenase
	2511308742	PMI27_03735	Phosphatidylserine/phosphatidylglycerophosphate/cardiolipin synthase		2563064912	PMI06_001145	CoA:oxalate CoA-transferase
	2511307823	PMI27_02813	Phosphatidylserine/phosphatidylglycerophosphate/cardiolipin synthase		2563059369	PMI06_004323	CoA:oxalate CoA-transferase
	2511307452	PMI27_02442	Phosphatidylserine/phosphatidylglycerophosphate/cardiolipin synthase		2563063825	PMI06_008237	crotonobetaine/carnitine-CoA ligase
	2511307717	PMI27_02707	phospholipid transport system substrate-binding protein		2563063798	PMI06_008210	crotonobetaine/carnitine-CoA ligase
	2511307119	PMI27_02109	polyhydroxyalkanoate synthase		2563056823	PMI06_002072	crotonobetaine/carnitine-CoA ligase
	2511307117	PMI27_02107	polyhydroxyalkanoate synthase		2563065009	PMI06_001242	crotonobetainyl-CoA hydratase
	2511305836	PMI27_00824	polyhydroxyalkanoate synthase		2563065104	PMI06_001337	Crotonobetainyl-CoA:carnitine CoA-transferase CaiB
	2511307148	PMI27_02138	Predicted 3-hydroxylacyl-ACP dehydratase, HotDog domain		2563064874	PMI06_001107	Crotonobetainyl-CoA:carnitine CoA-transferase CaiB
	2511310597	PMI27_05593	Predicted lipid carrier protein YhbT, contains SCP2 domain		2563064859	PMI06_001092	Crotonobetainyl-CoA:carnitine CoA-transferase CaiB
	2511310779	PMI27_05775	Predicted lipid-binding transport protein, Tim44 family		2563063829	PMI06_008241	Crotonobetainyl-CoA:carnitine CoA-transferase CaiB
	2511308535	PMI27_03528	protoheme IX farnesyltransferase		2563063820	PMI06_008232	Crotonobetainyl-CoA:carnitine CoA-transferase CaiB
	2511306176	PMI27_01164	protoheme IX farnesyltransferase		2563063814	PMI06_008226	Crotonobetainyl-CoA:carnitine CoA-transferase CaiB
	2511308714	PMI27_03707	putative acyl-CoA dehydrogenase		2563063680	PMI06_008092	Crotonobetainyl-CoA:carnitine CoA-transferase CaiB
	2511305161	PMI27_00149	putative cardiolipin synthase		2563063305	PMI06_007717	Crotonobetainyl-CoA:carnitine CoA-transferase CaiB
	2511306288	PMI27_01276	Putative flippase GtrA (transmembrane translocase of bactoprenol-linked glucose)		2563062658	PMI06_007112	Crotonobetainyl-CoA:carnitine CoA-transferase CaiB
	2511309953	PMI27_04949	Putative sterol carrier protein		2563061738	PMI06_000770	Crotonobetainyl-CoA:carnitine CoA-transferase CaiB
	2511308637	PMI27_03630	short chain enoyl-CoA hydratase		2563061287	PMI06_005777	Crotonobetainyl-CoA:carnitine CoA-transferase CaiB
	2511308045	PMI27_03037	short chain enoyl-CoA hydratase /3-hydroxyacyl-CoA dehydrogenase		2563061284	PMI06_005774	Crotonobetainyl-CoA:carnitine CoA-transferase CaiB
	2511306757	PMI27_01746	short chain enoyl-CoA hydratase /3-hydroxyacyl-CoA dehydrogenase		2563061087	PMI06_005577	Crotonobetainyl-CoA:carnitine CoA-transferase CaiB
	2511309043	PMI27_04037	short-chain fatty acids transporter		2563061086	PMI06_005576	Crotonobetainyl-CoA:carnitine CoA-transferase CaiB
	2511307525	PMI27_02515	Sterol desaturase/sphingolipid hydroxylase, fatty acid hydroxylase superfamily		2563060754	PMI06_000563	Crotonobetainyl-CoA:carnitine CoA-transferase CaiB
	2511306059	PMI27_01047	sulfide:quinone oxidoreductase		2563060409	PMI06_005129	Crotonobetainyl-CoA:carnitine CoA-transferase CaiB
	2511310568	PMI27_05564	sulfur acquisition oxidoreductase, SfnB family		2563060185	PMI06_004905	Crotonobetainyl-CoA:carnitine CoA-transferase CaiB
	2511308191	PMI27_03183	sulfur acquisition oxidoreductase, SfnB family		2563059711	PMI06_000335	Crotonobetainyl-CoA:carnitine CoA-transferase CaiB
	2511306485	PMI27_01473	sulfur acquisition oxidoreductase, SfnB family		2563059123	PMI06_004077	Crotonobetainyl-CoA:carnitine CoA-transferase CaiB
	2511306484	PMI27_01472	sulfur acquisition oxidoreductase, SfnB family		2563058728	PMI06_003809	Crotonobetainyl-CoA:carnitine CoA-transferase CaiB
	2511308456	PMI27_03449	Triacylglycerol esterase/lipase EstA, alpha/beta hydrolase fold		2563057726	PMI06_002943	Crotonobetainyl-CoA:carnitine CoA-transferase CaiB
	2511311136	PMI27_06132	triacylglycerol lipase		2563057058	PMI06_002307	Crotonobetainyl-CoA:carnitine CoA-transferase CaiB
	2511307796	PMI27_02786	triacylglycerol lipase		2563064125	PMI06_008498	cyclopentanol dehydrogenase
	2511310230	PMI27_05226	uncharacterized oxidoreductase		2563064374	PMI06_008747	cyclopropane-fatty-acyl-phospholipid synthase
	2511305756	PMI27_00744	Undecaprenyl pyrophosphate synthetase		2563061485	PMI06_005975	cyclopropane-fatty-acyl-phospholipid synthase
	2511307324	PMI27_02314	Undecaprenyl-diphosphatase		2563061483	PMI06_005973	cyclopropane-fatty-acyl-phospholipid synthase
					2563059571	PMI06_004525	cyclopropane-fatty-acyl-phospholipid synthase
					2563059596	PMI06_004550	D-sorbitol dehydrogenase (acceptor)
					2563062518	PMI06_006972	diacylglycerol kinase (ATP)
					2563059721	PMI06_000345	Diacylglycerol kinase family enzyme
					2563063762	PMI06_008174	dihydroxycyclohexadiene carboxylate dehydrogenase
					2563057695	PMI06_002912	DSF synthase
					2563060407	PMI06_005127	E-phenylitaconyl-CoA hydratase
					2563063574	PMI06_007986	Enoyl-[acyl-carrier-protein] reductase [NADH]
					2563058756	PMI06_003837	Enoyl-[acyl-carrier-protein] reductase [NADH]
					2563064911	PMI06_001144	enoyl-CoA hydratase
					2563064122	PMI06_008495	Enoyl-CoA hydratase
					2563063830	PMI06_008242	enoyl-CoA hydratase
					2563061976	PMI06_006430	enoyl-CoA hydratase
					2563060387	PMI06_005107	Enoyl-CoA hydratase
					2563055192	PMI06_009097	enoyl-CoA hydratase
					2563065078	PMI06_001311	Enoyl-CoA hydratase/carnithine racemase
					2563064877	PMI06_001110	Enoyl-CoA hydratase/carnithine racemase
					2563064860	PMI06_001093	Enoyl-CoA hydratase/carnithine racemase
					2563064814	PMI06_001047	Enoyl-CoA hydratase/carnithine racemase
					2563064633	PMI06_009006	Enoyl-CoA hydratase/carnithine racemase
					2563064156	PMI06_008529	Enoyl-CoA hydratase/carnithine racemase
					2563064136	PMI06_008509	Enoyl-CoA hydratase/carnithine racemase
					2563064109	PMI06_008482	Enoyl-CoA hydratase/carnithine racemase
					2563064104	PMI06_008477	Enoyl-CoA hydratase/carnithine racemase
					2563064103	PMI06_008476	Enoyl-CoA hydratase/carnithine racemase
					2563063802	PMI06_008214	Enoyl-CoA hydratase/carnithine racemase
					2563063679	PMI06_008091	Enoyl-CoA hydratase/carnithine racemase
					2563063414	PMI06_007826	Enoyl-CoA hydratase/carnithine racemase
					2563063413	PMI06_007825	Enoyl-CoA hydratase/carnithine racemase
					2563063053	PMI06_007465	Enoyl-CoA hydratase/carnithine racemase
					2563062564	PMI06_007018	Enoyl-CoA hydratase/carnithine racemase
					2563061277	PMI06_005767	Enoyl-CoA hydratase/carnithine racemase
					2563059935	PMI06_004655	Enoyl-CoA hydratase/carnithine racemase
					2563059766	PMI06_000390	Enoyl-CoA hydratase/carnithine racemase
					2563059291	PMI06_004245	Enoyl-CoA hydratase/carnithine racemase
					2563057725	PMI06_002942	Enoyl-CoA hydratase/carnithine racemase
					2563057429	PMI06_002646	Enoyl-CoA hydratase/carnithine racemase
					2563056781	PMI06_002030	Enoyl-CoA hydratase/carnithine racemase
					2563056674	PMI06_001923	Enoyl-CoA hydratase/carnithine racemase
					2563056658	PMI06_001907	Enoyl-CoA hydratase/carnithine racemase
					2563055809	PMI06_009714	Enoyl-CoA hydratase/carnithine racemase
					2563060309	PMI06_005029	farnesyl-diphosphate farnesyltransferase
					2563057489	PMI06_002706	farnesyl-diphosphate farnesyltransferase
					2563064725	PMI06_000958	Fatty acid desaturase
					2563061373	PMI06_005863	Fatty acid desaturase
					2563058475	PMI06_003556	Fatty acid desaturase
					2563064780	PMI06_001013	fatty-acyl-CoA synthase
					2563062893	PMI06_007305	fatty-acyl-CoA synthase
					2563062228	PMI06_006682	fatty-acyl-CoA synthase
					2563058488	PMI06_003569	fatty-acyl-CoA synthase
					2563057851	PMI06_003068	fatty-acyl-CoA synthase
					2563057823	PMI06_003040	fatty-acyl-CoA synthase
					2563057799	PMI06_003016	fatty-acyl-CoA synthase
					2563056395	PMI06_010047	fatty-acyl-CoA synthase
					2563055506	PMI06_009411	fatty-acyl-CoA synthase
					2563059531	PMI06_004485	feruloyl-CoA synthase
					2563065010	PMI06_001243	formyl-CoA transferase
					2563064083	PMI06_008456	formyl-CoA transferase
					2563063510	PMI06_007922	formyl-CoA transferase
					2563063507	PMI06_007919	formyl-CoA transferase
					2563063463	PMI06_007875	formyl-CoA transferase
					2563062969	PMI06_007381	formyl-CoA transferase
					2563060101	PMI06_004821	formyl-CoA transferase
					2563058034	PMI06_003251	formyl-CoA transferase
					2563057992	PMI06_003209	gluconate 2-dehydrogenase alpha chain
					2563065045	PMI06_001278	gluconate 5-dehydrogenase
					2563064154	PMI06_008527	gluconate 5-dehydrogenase
					2563064134	PMI06_008507	gluconate 5-dehydrogenase
					2563063805	PMI06_008217	gluconate 5-dehydrogenase
					2563060406	PMI06_005126	glucose 1-dehydrogenase
					2563062657	PMI06_007111	glutaryl-CoA dehydrogenase
					2563061967	PMI06_006421	glutaryl-CoA dehydrogenase
					2563058726	PMI06_003807	glutathione peroxidase
					2563059554	PMI06_004508	glycerol-3-phosphate acyltransferase PlsY
					2563057499	PMI06_002716	glycerophosphoryl diester phosphodiesterase
					2563055169	PMI06_009074	glycerophosphoryl diester phosphodiesterase
					2563059193	PMI06_004147	holo-[acyl-carrier protein] synthase
					2563064931	PMI06_001164	hypothetical protein
					2563064862	PMI06_001095	hypothetical protein
					2563064861	PMI06_001094	hypothetical protein
					2563064108	PMI06_008481	hypothetical protein
					2563064095	PMI06_008468	hypothetical protein
					2563063832	PMI06_008244	hypothetical protein
					2563063418	PMI06_007830	hypothetical protein
					2563063329	PMI06_007741	hypothetical protein
					2563062557	PMI06_007011	hypothetical protein
					2563062556	PMI06_007010	hypothetical protein
					2563059939	PMI06_004659	hypothetical protein
					2563055806	PMI06_009711	hypothetical protein
					2563055671	PMI06_009576	hypothetical protein
					2563055651	PMI06_009556	hypothetical protein
					2563055216	PMI06_009121	hypothetical protein
					2563061366	PMI06_005856	isovaleryl-CoA dehydrogenase
					2563055996	PMI06_009871	itaconate CoA-transferase
					2563061091	PMI06_005581	KDO2-lipid IV(A) lauroyltransferase
					2563055355	PMI06_009260	KDO2-lipid IV(A) lauroyltransferase
					2563060812	PMI06_000621	ketoreductase RED1
					2563056875	PMI06_002124	L-lactate dehydrogenase (cytochrome)
					2563061383	PMI06_005873	L-rhamnose 1-dehydrogenase
					2563064676	PMI06_000909	Lipid-binding SYLF domain-containing protein
					2563062867	PMI06_007279	Lipid-binding SYLF domain-containing protein
					2563062200	PMI06_006654	Lipid-binding SYLF domain-containing protein
					2563060240	PMI06_004960	Lipid-binding SYLF domain-containing protein
					2563057758	PMI06_002975	Lipid-binding SYLF domain-containing protein
					2563057625	PMI06_002842	Lipid-binding SYLF domain-containing protein
					2563057371	PMI06_002588	Lipid-binding SYLF domain-containing protein
					2563056631	PMI06_001880	Lipid-binding SYLF domain-containing protein
					2563063108	PMI06_007520	long-chain acyl-CoA synthetase
					2563061666	PMI06_006156	long-chain acyl-CoA synthetase
					2563059290	PMI06_004244	Lysophospholipase, alpha-beta hydrolase superfamily
					2563061100	PMI06_005590	malonate decarboxylase beta subunit
					2563057077	PMI06_002326	malonate decarboxylase beta subunit
					2563061095	PMI06_005585	malonate decarboxylase epsilon subunit
					2563057074	PMI06_002323	malonate decarboxylase epsilon subunit
					2563061368	PMI06_005858	methylglutaconyl-CoA hydratase
					2563060824	PMI06_000633	methylmalonyl-CoA mutase
					2563055236	PMI06_009141	methylmalonyl-CoA mutase
					2563064875	PMI06_001108	methylmalonyl-CoA mutase, C-terminal domain
					2563064876	PMI06_001109	methylmalonyl-CoA mutase, N-terminal domain
					2563065097	PMI06_001330	NAD(P)-dependent dehydrogenase, short-chain alcohol dehydrogenase family
					2563065086	PMI06_001319	NAD(P)-dependent dehydrogenase, short-chain alcohol dehydrogenase family
					2563065066	PMI06_001299	NAD(P)-dependent dehydrogenase, short-chain alcohol dehydrogenase family
					2563065063	PMI06_001296	NAD(P)-dependent dehydrogenase, short-chain alcohol dehydrogenase family
					2563065061	PMI06_001294	NAD(P)-dependent dehydrogenase, short-chain alcohol dehydrogenase family
					2563065054	PMI06_001287	NAD(P)-dependent dehydrogenase, short-chain alcohol dehydrogenase family
					2563064971	PMI06_001204	NAD(P)-dependent dehydrogenase, short-chain alcohol dehydrogenase family
					2563064921	PMI06_001154	NAD(P)-dependent dehydrogenase, short-chain alcohol dehydrogenase family
					2563064824	PMI06_001057	NAD(P)-dependent dehydrogenase, short-chain alcohol dehydrogenase family
					2563064648	PMI06_000881	NAD(P)-dependent dehydrogenase, short-chain alcohol dehydrogenase family
					2563064413	PMI06_008786	NAD(P)-dependent dehydrogenase, short-chain alcohol dehydrogenase family
					2563064128	PMI06_008501	NAD(P)-dependent dehydrogenase, short-chain alcohol dehydrogenase family
					2563063906	PMI06_008318	NAD(P)-dependent dehydrogenase, short-chain alcohol dehydrogenase family
					2563063891	PMI06_008303	NAD(P)-dependent dehydrogenase, short-chain alcohol dehydrogenase family
					2563063868	PMI06_008280	NAD(P)-dependent dehydrogenase, short-chain alcohol dehydrogenase family
					2563063841	PMI06_008253	NAD(P)-dependent dehydrogenase, short-chain alcohol dehydrogenase family
					2563063817	PMI06_008229	NAD(P)-dependent dehydrogenase, short-chain alcohol dehydrogenase family
					2563063809	PMI06_008221	NAD(P)-dependent dehydrogenase, short-chain alcohol dehydrogenase family
					2563063502	PMI06_007914	NAD(P)-dependent dehydrogenase, short-chain alcohol dehydrogenase family
					2563063372	PMI06_007784	NAD(P)-dependent dehydrogenase, short-chain alcohol dehydrogenase family
					2563063183	PMI06_007595	NAD(P)-dependent dehydrogenase, short-chain alcohol dehydrogenase family
					2563063008	PMI06_007420	NAD(P)-dependent dehydrogenase, short-chain alcohol dehydrogenase family
					2563062741	PMI06_007195	NAD(P)-dependent dehydrogenase, short-chain alcohol dehydrogenase family
					2563062639	PMI06_007093	NAD(P)-dependent dehydrogenase, short-chain alcohol dehydrogenase family
					2563062512	PMI06_006966	NAD(P)-dependent dehydrogenase, short-chain alcohol dehydrogenase family
					2563062226	PMI06_006680	NAD(P)-dependent dehydrogenase, short-chain alcohol dehydrogenase family
					2563062182	PMI06_006636	NAD(P)-dependent dehydrogenase, short-chain alcohol dehydrogenase family
					2563062178	PMI06_006632	NAD(P)-dependent dehydrogenase, short-chain alcohol dehydrogenase family
					2563062036	PMI06_006490	NAD(P)-dependent dehydrogenase, short-chain alcohol dehydrogenase family
					2563061787	PMI06_006241	NAD(P)-dependent dehydrogenase, short-chain alcohol dehydrogenase family
					2563061783	PMI06_006237	NAD(P)-dependent dehydrogenase, short-chain alcohol dehydrogenase family
					2563061759	PMI06_000791	NAD(P)-dependent dehydrogenase, short-chain alcohol dehydrogenase family
					2563061572	PMI06_006062	NAD(P)-dependent dehydrogenase, short-chain alcohol dehydrogenase family
					2563061122	PMI06_005612	NAD(P)-dependent dehydrogenase, short-chain alcohol dehydrogenase family
					2563060966	PMI06_005456	NAD(P)-dependent dehydrogenase, short-chain alcohol dehydrogenase family
					2563060965	PMI06_005455	NAD(P)-dependent dehydrogenase, short-chain alcohol dehydrogenase family
					2563060939	PMI06_000748	NAD(P)-dependent dehydrogenase, short-chain alcohol dehydrogenase family
					2563060727	PMI06_000536	NAD(P)-dependent dehydrogenase, short-chain alcohol dehydrogenase family
					2563060588	PMI06_005308	NAD(P)-dependent dehydrogenase, short-chain alcohol dehydrogenase family
					2563060475	PMI06_005195	NAD(P)-dependent dehydrogenase, short-chain alcohol dehydrogenase family
					2563060423	PMI06_005143	NAD(P)-dependent dehydrogenase, short-chain alcohol dehydrogenase family
					2563060205	PMI06_004925	NAD(P)-dependent dehydrogenase, short-chain alcohol dehydrogenase family
					2563060201	PMI06_004921	NAD(P)-dependent dehydrogenase, short-chain alcohol dehydrogenase family
					2563060124	PMI06_004844	NAD(P)-dependent dehydrogenase, short-chain alcohol dehydrogenase family
					2563060112	PMI06_004832	NAD(P)-dependent dehydrogenase, short-chain alcohol dehydrogenase family
					2563059700	PMI06_000324	NAD(P)-dependent dehydrogenase, short-chain alcohol dehydrogenase family
					2563059579	PMI06_004533	NAD(P)-dependent dehydrogenase, short-chain alcohol dehydrogenase family
					2563059546	PMI06_004500	NAD(P)-dependent dehydrogenase, short-chain alcohol dehydrogenase family
					2563058947	PMI06_004028	NAD(P)-dependent dehydrogenase, short-chain alcohol dehydrogenase family
					2563058470	PMI06_003551	NAD(P)-dependent dehydrogenase, short-chain alcohol dehydrogenase family
					2563058195	PMI06_000105	NAD(P)-dependent dehydrogenase, short-chain alcohol dehydrogenase family
					2563058182	PMI06_000092	NAD(P)-dependent dehydrogenase, short-chain alcohol dehydrogenase family
					2563058064	PMI06_003281	NAD(P)-dependent dehydrogenase, short-chain alcohol dehydrogenase family
					2563058045	PMI06_003262	NAD(P)-dependent dehydrogenase, short-chain alcohol dehydrogenase family
					2563057973	PMI06_003190	NAD(P)-dependent dehydrogenase, short-chain alcohol dehydrogenase family
					2563057969	PMI06_003186	NAD(P)-dependent dehydrogenase, short-chain alcohol dehydrogenase family
					2563057547	PMI06_002764	NAD(P)-dependent dehydrogenase, short-chain alcohol dehydrogenase family
					2563056775	PMI06_002024	NAD(P)-dependent dehydrogenase, short-chain alcohol dehydrogenase family
					2563056733	PMI06_001982	NAD(P)-dependent dehydrogenase, short-chain alcohol dehydrogenase family
					2563056655	PMI06_001904	NAD(P)-dependent dehydrogenase, short-chain alcohol dehydrogenase family
					2563056555	PMI06_001804	NAD(P)-dependent dehydrogenase, short-chain alcohol dehydrogenase family
					2563056494	PMI06_001743	NAD(P)-dependent dehydrogenase, short-chain alcohol dehydrogenase family
					2563056394	PMI06_001653	NAD(P)-dependent dehydrogenase, short-chain alcohol dehydrogenase family
					2563056105	PMI06_001456	NAD(P)-dependent dehydrogenase, short-chain alcohol dehydrogenase family
					2563056103	PMI06_001454	NAD(P)-dependent dehydrogenase, short-chain alcohol dehydrogenase family
					2563055986	PMI06_009861	NAD(P)-dependent dehydrogenase, short-chain alcohol dehydrogenase family
					2563055215	PMI06_009120	NAD(P)-dependent dehydrogenase, short-chain alcohol dehydrogenase family
					2563061311	PMI06_005801	NADPH-dependent 2,4-dienoyl-CoA reductase, sulfur reductase
					2563057235	PMI06_000029	NADPH-dependent 2,4-dienoyl-CoA reductase, sulfur reductase
					2563057036	PMI06_002285	NADPH-dependent 2,4-dienoyl-CoA reductase, sulfur reductase
					2563059211	PMI06_004165	phosphate:acyl-[acyl carrier protein] acyltransferase
					2563058703	PMI06_003784	phosphatidate cytidylyltransferase
					2563061793	PMI06_006247	phosphatidylglycerophosphatase A
					2563058509	PMI06_003590	Phosphatidylglycerophosphate synthase
					2563062528	PMI06_006982	phosphatidylserine decarboxylase
					2563060494	PMI06_005214	Phosphatidylserine/phosphatidylglycerophosphate/cardiolipin synthase
					2563059247	PMI06_004201	Phosphatidylserine/phosphatidylglycerophosphate/cardiolipin synthase
					2563064698	PMI06_000931	Phospholipase/lecithinase/hemolysin
					2563059622	PMI06_004576	Phospholipase/lecithinase/hemolysin
					2563062189	PMI06_006643	phospholipid transport system substrate-binding protein
					2563061582	PMI06_006072	phospholipid transport system substrate-binding protein
					2563059705	PMI06_000329	phospholipid transport system substrate-binding protein
					2563062915	PMI06_007327	phytoene synthase
					2563062462	PMI06_006916	poly(3-hydroxybutyrate) depolymerase
					2563058316	PMI06_003397	polyhydroxyalkanoate depolymerase, intracellular
					2563064778	PMI06_001011	polyhydroxyalkanoate synthase
					2563062954	PMI06_007366	polyhydroxyalkanoate synthase
					2563061013	PMI06_005503	polyhydroxyalkanoate synthase
					2563057808	PMI06_003025	polyhydroxyalkanoate synthase
					2563059349	PMI06_004303	Predicted 3-hydroxylacyl-ACP dehydratase, HotDog domain
					2563060569	PMI06_005289	Predicted lipid-binding transport protein, Tim44 family
					2563059950	PMI06_004670	Predicted lipid-binding transport protein, Tim44 family
					2563060161	PMI06_004881	propionate CoA-transferase
					2563058969	PMI06_004050	propionyl-CoA synthetase
					2563060046	PMI06_004766	protoheme IX farnesyltransferase
					2563055615	PMI06_009520	putative acyl-CoA dehydrogenase
					2563059941	PMI06_004661	putative cardiolipin synthase
					2563062102	PMI06_006556	Putative flippase GtrA (transmembrane translocase of bactoprenol-linked glucose)
					2563061663	PMI06_006153	short chain enoyl-CoA hydratase
					2563064864	PMI06_001097	short chain enoyl-CoA hydratase /3-hydroxyacyl-CoA dehydrogenase
					2563061660	PMI06_006150	short chain enoyl-CoA hydratase /Enoyl-CoA hydratase
					2563063303	PMI06_007715	short-chain fatty acids transporter
					2563059060	PMI06_000255	short-chain fatty acids transporter
					2563056651	PMI06_001900	short-chain fatty acids transporter
					2563060311	PMI06_005031	squalene-hopene/tetraprenyl-beta-curcumene cyclase
					2563059483	PMI06_004437	stearoyl-CoA desaturase (delta-9 desaturase)
					2563056637	PMI06_001886	stearoyl-CoA desaturase (delta-9 desaturase)
					2563062697	PMI06_007151	Sterol desaturase/sphingolipid hydroxylase, fatty acid hydroxylase superfamily
					2563059621	PMI06_004575	Sterol desaturase/sphingolipid hydroxylase, fatty acid hydroxylase superfamily
					2563058863	PMI06_003944	Sterol desaturase/sphingolipid hydroxylase, fatty acid hydroxylase superfamily
					2563057013	PMI06_002262	Sterol desaturase/sphingolipid hydroxylase, fatty acid hydroxylase superfamily
					2563058210	PMI06_000120	sulfur acquisition oxidoreductase, SfnB family
					2563058209	PMI06_000119	sulfur acquisition oxidoreductase, SfnB family
					2563064990	PMI06_001223	uncharacterized oxidoreductase
					2563064795	PMI06_001028	uncharacterized oxidoreductase
					2563058704	PMI06_003785	Undecaprenyl pyrophosphate synthetase
					2563059451	PMI06_004405	undecaprenyl-diphosphatase
					2563059134	PMI06_004088	Undecaprenyl-diphosphatase
					2563056976	PMI06_002225	undecaprenyl-diphosphatase
					2563055821	PMI06_009726	undecaprenyl-diphosphatase
