# Supplementary material for: Two Poplar-Associated Bacterial Isolates Induce Additive Favorable Responses in a Constructed Plant-Microbiome System
Source: Front Plant Sci. 2016 Apr 26;7:497. doi: 10.3389/fpls.2016.00497 (PMC4845692; doi:10.3389/fpls.2016.00497)
Supplement: Supplementary file 3 [file DataSheet2.XLSX]

## Sheet: growthOnCSources
		group	carbon source	BT03	GM41			group	carbon source	BT03	GM41			group	carbon source	BT03	GM41
		amino acid	L-Aspartic Acid	1	1			carboxylic acid	Succinic Acid	0	1			monosaccharide	L-Arabinose	1	1			KEY
			L-Proline	1	1				L-Lactic Acid	1	1				D-Galactose	0	1			1	growth
			D-Alanine	0	1				Formic Acid	0	1				D-Mannose	1	1			0	no growth
			D-Serine	0	1				D,L-Malic Acid	0	1				L-Fucose	1	0
			L-Glutamic Acid	0	1				Acetic Acid	0	1				D-Ribose	0	1
			L-Asparagine	1	1				a-Keto-Glutaric Acid	0	1				L-Rhamnose	1	0
			D-Aspartic Acid	1	0				a-Keto-Butyric Acid	0	1				D-Fructose	0	1
			L-Glutamine	1	1				a-Hydroxy Butyric Acid	0	1				a-D-Glucose	1	1
			D-Threonine	0	1				Citric Acid	0	1				D-Trehalose	1	1
			L-Serine	0	1				Fumaric Acid	0	1				Sucrose	0	1
			L-Threonine	0	1				Bromo Succinic Acid	0	1			polysaccharide	Dextrin	0	1
			L-Alanine	0	1				Propionic Acid	0	1				N-Acetyl-D-Glucosamine	0	1
			L-Arginine	1	1				Glycolic Acid	0	1				D-Glucosamine	1	0
			L-Histidine	0	1				Mono Methyl Succinate	0	1			sugar acid	D-Saccharic Acid	0	1
			L-Homoserine	0	1				D-Malic Acid	0	1				D-Glucuronic Acid	1	1
			Hydroxy-L-Proline	0	1				L-Malic Acid	0	1				D-Gluconic Acid	1	1
			L-Isoleucine	0	1				Pyruvic Acid	1	1				D-Glucosaminic Acid	1	1
			L-Leucine	0	1				g-Amino Butyric Acid	1	1				m-Tartaric Acid	0	1
			L-Lysine	0	1				Citraconic Acid	1	1				Mucic Acid	1	1
			L-Ornithine	0	1				Citramalic Acid	1	1				D-Galacturonic Acid	1	1
			L-Phenylalanine	1	1				b-Hydroxy Butyric Acid	1	1				Quinic Acid	1	1
			L-Valine	0	1				a-Keto-Valeric Acid	0	1				L-Tartaric Acid	0	1
		peptide	Glycyl-L-Aspartic Acid	0	1				Itaconic Acid	0	1			sugar alcohol	D-Sorbitol	1	1
			Glycyl-L-Glutamic Acid	0	1				Malonic Acid	0	1				Glycerol	0	1
			L-Alanyl-Glycine	0	1				Succinamic Acid	0	1				D-Mannitol	1	1
			Glycyl-L-Proline	0	1				L-Pyroglutamic Acid	1	1				Adonitol	1	0
		fatty acid	d-Amino Valeric Acid	0	1				D,L-Carnitine	0	1				m-Inositol	1	1
			Butyric Acid	0	1			miscellaneous	D,L-a-Glycerol- Phosphate	0	1				D-Arabitol	1	1
			Capric Acid	0	1				D-Galactonic Acid-g-Lactone	0	1				L-Arabitol	1	0
			Caproic Acid	0	1				1,2-Propanediol	0	1			nucleoside	Uridine	0	1
			Sebacic Acid	1	0				Methyl Pyruvate	1	1				Adenosine	0	1
			Sorbic Acid	0	1				2-Aminoethanol	1	1				Inosine	0	1
		tween	p-Hydroxy Phenyl Acetic Acid	1	1				L-Alaninamide	1	1			aromatic	Tween 20	1	0
			m-Hydroxy Phenyl Acetic Acid	1	0				Putrescine	0	1				Tween 40	1	0
			4-Hydroxy Benzoic Acid	1	0				Dihydroxy Acetone	0	1				Tween 80	0	1
