# Supplementary material for: Two Poplar-Associated Bacterial Isolates Induce Additive Favorable Responses in a Constructed Plant-Microbiome System
Source: Front Plant Sci. 2016 Apr 26;7:497. doi: 10.3389/fpls.2016.00497 (PMC4845692; doi:10.3389/fpls.2016.00497)
Supplement: Supplementary file 4 [file DataSheet3.xlsx]

## Sheet: alignment statistics
	Sample	Total Bases	Read Count	GC (%)	Q20 (%)	Q30 (%)	aligned to P. trichocarpa v3.0 %
	control A	1904298844	18854444	44.29	96.17	90.92	85.66
	control B	1899515686	18807086	45.29	95.7	90.13	84.42
	control C	1954344546	19349946	46.64	95.35	89.5	82.07
	GM41 A	1837747116	18195516	43.78	96.38	91.24	85.02
	GM41 B	1805228550	17873550	44.34	96.03	90.67	84.86
	GM41 C	1839700456	18214856	44.37	96.02	90.7	82.53
	BT03 A	2007071394	19871994	45.06	95.81	90.25	85.04
	BT03 B	1938160508	19189708	42.85	96.41	91.37	86.48
	BT03 C	1780446180	17628180	46.07	95.49	89.75	83.02
	mix A	1771184278	17536478	44.01	95.93	90.46	85.44
	mix B	2020429452	20004252	43.74	96	90.59	86.13
	mix C	1724912946	17078346	45.99	95.49	89.77	81.07

## Sheet: DEgenes
	phtyozomev10		log 2 expression, relative to uninoculated controls
	Chromosome	gene	GM41	BT03	mix
	Chr19	potri.019g006400	-0.401263	-0.930002	-0.395886
	Chr02	potri.002g015400	2.72919	2.93232	3.17652		Table Caption: Reads were aligned to the Populus trichocarpa v3 genome accessed from phytozome.jgi.doe.gov, as described in Methods. Log2(expression) was calculated from n=3 replicates each.
	Chr17	potri.017g108500	-0.704617	-1.29989	-2.35594
	Chr15	potri.015g030400	-0.291345	-0.926254	-1.19346
	Chr01	potri.001g379800	-1.31808	-0.407038	-0.0964471
	Chr03	potri.003g016300	-0.213326	-1.59883	-0.257982
	Chr04	potri.004g183200	0.610475	0.271237	0.49043
	Chr16	potri.016g014400	-0.413634	-1.0338	-1.67619
	Chr06	potri.006g114800	-0.0730425	-0.287838	-0.767156
	Chr10	potri.010g135900	-0.113623	-0.63488	-0.984481
	scaffold_151	potri.T104400	-1.06354	-1.44833	-1.65073
	scaffold_27	potri.T018000	-2.89102	-2.50721	-2.29277
	Chr07	potri.007g103500	1.31906	1.48569	2.06491
	Chr05	potri.005g232700	-0.147971	-0.321004	-0.798834
	Chr17	potri.017g131800	-1.42981	-0.49568	-1.16634
	Chr10	potri.010g001200	-1.48768	-0.508133	-0.599542
	Chr01	potri.001g151800	-0.307498	-0.475475	-0.774646
	Chr14	potri.014g060300	-0.240509	-0.86731	-0.895745
	Chr16	potri.016g102100	-0.591969	-0.610248	-0.974686
	Chr11	potri.011g115700	-5.10844	-5.31784	-5.18496
	Chr04	potri.004g050700	3.29795	-0.442269	-0.574401
	Chr08	potri.008g154600	-0.421424	-0.551317	-0.764889
	Chr11	potri.011g131900	-1.63015	-1.38002	-1.15253
	Chr15	potri.015g022100	-0.993591	-1.65816	-2.51413
	Chr15	potri.015g121600	1.1792	-0.526448	-0.543461
	Chr12	potri.012g018100	0.879479	0.796112	1.1724
	Chr13	potri.013g135500	2.91953	2.90713	2.83865
	Chr01	potri.001g408500	-0.00106392	-0.583726	-0.657935
	Chr01	potri.001g279300	-0.611914	-1.07119	-0.600964
	Chr08	potri.008g111900	-0.425	-0.156605	-0.537167
	Chr03	potri.003g183200	-0.722323	-1.32238	-1.43444
	Chr12	potri.012g071500	-0.352078	-1.41247	-1.73618
	Chr06	potri.006g013900	-0.926571	-1.15882	-1.79007
	scaffold_47	potri.T049000	-0.16577	-0.698027	-0.469356
	Chr13	potri.013g076300	-0.255705	-0.916581	-0.973133
	Chr05	potri.005g202800	-0.114912	-0.152502	0.166152
	Chr16	potri.016g059500	4.49611	4.28283	4.5016
	Chr16	potri.016g045700	-4.04891	-5.91543	-4.70594
	Chr10	potri.010g094100	-0.609519	-0.636416	-0.730108
	Chr03	potri.003g093900	-1.90752	-2.54048	-1.69434
	Chr09	potri.009g167500	3.44753	-0.535232	-0.106306
	Chr10	potri.010g193300	-0.110935	-0.427269	-0.852795
	Chr12	potri.012g097000	-0.830021	-0.502308	-0.203445
	Chr10	potri.010g096100	-1.59373	-0.619794	-0.230096
	Chr09	potri.009g079400	4.31148	3.9802	4.24547
	Chr08	potri.008g059800	-0.542272	-1.43354	-2.55586
	Chr04	potri.004g232500	1.80486	-0.920014	-0.571716
	Chr17	potri.017g146900	3.57464	2.88525	3.39642
	Chr08	potri.008g080800	-0.00642146	-0.534368	-0.407607
	Chr10	potri.010g006100	-6.12619	-6.08497	-5.81647
	Chr08	potri.008g049600	8.35844	8.11816	8.46062
	Chr12	potri.012g139800	-0.247528	-0.80658	-0.406595
	Chr06	potri.006g139900	-0.735134	-2.38386	-1.78518
	Chr13	potri.013g037000	2.87139	-0.67785	-0.599167
	scaffold_47	potri.T048300	-0.12736	-1.10457	-0.869221
	Chr13	potri.013g036800	1.35992	1.16365	0.98082
	Chr18	potri.018g072700	-0.0427538	-0.198133	-0.271283
	Chr01	potri.001g366500	-0.164781	-0.998781	-1.95871
	Chr04	potri.004g097300	-0.109245	-0.325833	-0.707727
	Chr12	potri.012g100300	3.06693	2.86533	2.94866
	Chr18	potri.018g103800	-0.000473447	-0.48616	-3.1867
	Chr01	potri.001g366100	-0.408997	-0.739696	-0.607499
	Chr07	potri.007g013000	-0.0153585	-2.61864	-2.50079
	scaffold_145	potri.T100800	-1.74327	-1.81444	-1.53394
	Chr14	potri.014g043700	1.23958	1.17903	1.31129
	Chr01	potri.001g111300	-2.77265	-2.78213	-1.99824
	Chr08	potri.008g073600	-0.77518	-0.833557	-0.65019
	Chr01	potri.001g205800	-0.37128	-1.08604	-1.31511
	Chr18	potri.018g006000	-0.253329	-0.643676	-0.682039
	Chr19	potri.019g123400	-3.87624	-0.112961	-0.834567
	Chr15	potri.015g065400	-0.301882	-0.915048	-0.846801
	Chr08	potri.008g111200	-0.439741	-0.851222	-0.31028
	Chr08	potri.008g055300	-3.06381	-0.137545	-3.41504
	Chr15	potri.015g061600	-0.777842	-1.24145	-1.17922
	Chr10	potri.010g235700	2.36677	2.15706	2.37604
	Chr01	potri.001g107800	-0.98486	-1.67239	-1.96377
	Chr09	potri.009g043200	1.66357	1.4224	1.77451
	scaffold_29	potri.T023400	-0.0215899	-0.368624	-1.52852
	Chr01	potri.001g293100	-0.365719	-0.689403	-0.81829
	Chr14	potri.014g153400	-0.20017	-0.542168	-0.0520717
	Chr06	potri.006g210100	-0.116441	-1.04032	-0.263216
	Chr03	potri.003g111500	-0.800106	-1.45008	-2.10528
	Chr09	potri.009g134000	1.0666	0.98403	1.27444
	Chr18	potri.018g052200	0.424032	-0.58277	-0.149827
	Chr19	potri.019g039900	-2.40385	-0.575991	-0.0630748
	Chr01	potri.001g452200	-0.715596	-1.25576	-1.46634
	Chr10	potri.010g159800	0.252948	-0.242956	-0.626136
	Chr02	potri.002g093600	-0.0384044	-0.596785	-0.916599
	Chr14	potri.014g029000	-0.789482	-0.954331	0.0889349
	Chr16	potri.016g050500	0.953439	0.626779	1.02625
	Chr05	potri.005g215100	-0.0283544	-0.616467	-0.504491
	Chr13	potri.013g074700	6.8174	6.41393	6.71383
	Chr01	potri.001g386900	-0.661005	-0.983719	-0.507203
	Chr05	potri.005g108500	-0.222314	-0.642037	-0.501841
	Chr08	potri.008g128800	-0.284161	-0.0268341	-0.011528
	Chr17	potri.017g146800	1.49129	1.22267	1.83044
	Chr01	potri.001g310400	-1.04658	-0.367946	-0.720149
	Chr03	potri.003g116600	-0.582663	-0.819516	-0.524649
	Chr01	potri.001g223300	3.5375	3.76403	4.11648
	Chr04	potri.004g187200	-1.6385	-2.55027	-2.96657
	Chr01	potri.001g355800	-0.310082	-0.674004	-0.608986
	Chr17	potri.017g092500	-0.35415	-0.825788	-1.06346
	Chr10	potri.010g200500	-0.351126	-0.880496	-1.3561
	Chr18	potri.018g007100	-0.248531	-0.523362	-0.577258
	Chr05	potri.005g185200	-0.203851	-0.363548	-0.445579
	Chr01	potri.001g075900	-1.04121	-1.2005	-1.19517
	Chr05	potri.005g235300	-0.287038	-0.4027	-0.749432
	Chr14	potri.014g130400	0.604742	0.412543	1.09679
	Chr06	potri.006g233800	1.00208	1.14788	1.43747
	Chr06	potri.006g195400	0.266932	0.22124	0.604285
	Chr16	potri.016g060100	-0.482097	-0.696127	-0.564515
	Chr09	potri.009g130600	-1.68868	-1.64764	-1.34005
	Chr19	potri.019g058200	-0.198889	-0.743243	-0.615782
	Chr16	potri.016g086400	-0.619672	0.694021	0.140042
	Chr02	potri.002g188500	-0.97552	-0.732913	-0.495346
	Chr09	potri.009g152600	-0.267633	-0.450392	-0.688572
	Chr10	potri.010g195300	-0.570451	-0.891601	-0.656936
	Chr17	potri.017g004000	-3.92301	-4.42782	-4.51013
	Chr01	potri.001g119300	3.93268	-0.695875	-1.84066
	Chr14	potri.014g193900	-0.135729	-0.72108	-0.224116
	scaffold_174	potri.T112200	-1.45744	-0.539934	-0.859801
	Chr08	potri.008g171000	-0.353456	-0.797303	-1.41515
	Chr11	potri.011g002900	-0.526076	-0.592982	-0.736228
	Chr15	potri.015g025100	-0.84477	-0.775554	-1.23915
	Chr04	potri.004g040200	-0.261829	-0.658716	-1.00455
	Chr13	potri.013g064300	1.34374	1.34405	1.55844
	Chr10	potri.010g227000	-3.16735	-1.22532	-1.26783
	Chr14	potri.014g101100	0.426914	1.42417	1.21194
	scaffold_47	potri.T050100	-0.100794	-1.30108	-0.336996
	Chr01	potri.001g104400	-0.608877	-0.81707	-0.982042
	Chr07	potri.007g105600	-0.164139	-0.56328	-1.03842
	Chr04	potri.004g084300	-0.311543	-0.787862	-1.83973
	Chr18	potri.018g052000	1.41547	-0.718707	1.18405
	Chr08	potri.008g121700	-0.380651	-0.76318	-0.574938
	Chr02	potri.002g213100	-0.42884	-1.88865	-1.28745
	Chr04	potri.004g133200	-0.571537	-0.893253	-1.60162
	Chr16	potri.016g014100	-0.47612	-0.952006	-1.38791
	Chr05	potri.005g034600	-0.272523	-0.445433	-0.469526
	Chr14	potri.014g197600	-0.16128	-0.655493	-0.546637
	Chr06	potri.006g029500	-0.289194	-0.731668	-0.385392
	Chr17	potri.017g052100	-0.785601	-0.727497	-1.23975
	Chr08	potri.008g022900	-3.61001	-0.639456	-3.83653
	Chr02	potri.002g238300	5.34026	-0.385359	-0.180994
	Chr09	potri.009g025700	-0.091849	-0.628273	-0.281912
	Chr03	potri.003g025800	-4.5027	-4.34529	-3.82474
	Chr16	potri.016g016900	-0.465219	-1.20245	-1.30544
	Chr05	potri.005g258700	1.78522	-0.407356	-0.152435
	Chr10	potri.010g132200	-0.238975	-0.653824	-0.249744
	Chr10	potri.010g195500	-0.24801	-0.601912	-0.412737
	Chr02	potri.002g256200	-0.246127	-0.489416	-0.655387
	Chr08	potri.008g010300	-3.23705	-3.40753	-3.06029
	Chr06	potri.006g199500	-0.248167	-0.823523	-1.19293
	Chr03	potri.003g062100	-0.974216	-0.992587	-0.775277
	Chr01	potri.001g416100	-0.0450388	-0.588877	-0.29513
	Chr14	potri.014g030300	-0.441253	0.127772	-0.04013
	Chr07	potri.007g127600	1.11351	1.3644	1.546
	Chr10	potri.010g027100	-0.218684	-0.612155	-0.873197
	Chr11	potri.011g124500	-1.71637	-0.0605464	-0.178951
	scaffold_158	potri.T106000	-0.828243	-0.714145	0.889176
	Chr17	potri.017g113900	2.21316	2.00481	2.45285
	Chr09	potri.009g042800	-0.380985	-0.577445	-0.265551
	Chr04	potri.004g041000	-0.304918	-0.799194	-0.571321
	Chr04	potri.004g002700	-0.0559741	-0.523666	-1.27235
	Chr15	potri.015g061000	-0.032284	-0.638239	-0.293105
	Chr06	potri.006g034000	-0.105276	-0.995723	-0.917329
	Chr15	potri.015g013000	-1.65459	-2.14609	-1.68374
	Chr13	potri.013g077100	1.79622	-1.6256	-0.3414
	Chr16	potri.016g014300	-0.636987	-0.988807	-1.68914
	Chr05	potri.005g119900	-0.753475	-0.635058	-0.0455088
	Chr15	potri.015g108500	-0.624828	-0.915858	-0.927517
	Chr19	potri.019g055300	-2.16576	-2.22428	-1.93398
	Chr03	potri.003g113400	-0.514555	-0.760876	-1.0729
	Chr05	potri.005g075000	-0.0889083	-0.600474	-0.287799
	Chr10	potri.010g157500	0.289762	-0.464897	-0.192006
	Chr04	potri.004g075200	-0.0635172	-0.322927	-0.512916
	Chr02	potri.002g237200	-0.580231	-0.840543	-0.152433
	Chr07	potri.007g013900	-0.0368388	-0.303933	-0.670492
	scaffold_31	potri.T029600	-2.36992	-0.242112	-2.55822
	Chr04	potri.004g106900	-0.196706	-0.350128	0.0583751
	Chr14	potri.014g033000	-0.330738	-0.428751	-0.735937
	Chr16	potri.016g133900	-1.23936	-1.17336	-1.92875
	Chr09	potri.009g002900	-2.15417	-0.388879	-0.164499
	Chr17	potri.017g059000	1.4712	1.0036	1.35806
	Chr05	potri.005g079300	-0.000705479	-0.171241	-0.570601
	Chr12	potri.012g005900	3.14502	2.78279	3.49147
	Chr06	potri.006g045400	-2.89974	-3.2954	-2.83553
	Chr11	potri.011g129400	-0.71721	-1.07777	-1.50245
	Chr02	potri.002g092900	2.27842	2.20008	2.26478
	Chr03	potri.003g180300	-3.77745	-4.11356	-3.89554
	Chr04	potri.004g190900	3.45767	-0.183191	-0.449327
	Chr07	potri.007g050800	-1.86442	-2.44909	-2.02109
	Chr18	potri.018g131100	-1.23422	-0.29167	-0.7777
	Chr10	potri.010g042600	-0.309783	-0.62896	-0.593225
	Chr01	potri.001g385200	-0.647527	-0.827368	-0.190127
	Chr09	potri.009g114100	-0.772758	-2.02058	-0.57051
	Chr01	potri.001g327000	6.63512	6.43671	6.68573
	Chr14	potri.014g134100	-0.614927	-0.840272	-0.525519
	Chr04	potri.004g203000	-1.95852	-2.07116	-1.17302
	Chr15	potri.015g059200	-3.71431	-4.18677	-4.88148
	Chr06	potri.006g166000	6.19394	6.15885	6.44928
	Chr08	potri.008g186600	-0.122864	-0.262605	-0.616191
	Chr06	potri.006g128000	-1.53199	-2.18043	-1.98707
	Chr04	potri.004g155300	5.58471	5.47708	5.88926
	Chr14	potri.014g079000	-6.24996	-0.0897991	-0.541025
	Chr13	potri.013g027100	1.08114	1.19963	1.84123
	Chr05	potri.005g062900	1.87525	2.01083	2.18408
	Chr18	potri.018g141800	-0.109978	-0.357294	-0.641052
	scaffold_38	potri.T039100	-2.02824	-1.89125	-2.25017
	Chr08	potri.008g142000	0.464064	0.364998	1.38694
	Chr05	potri.005g147500	-0.357542	-0.46426	-0.449396
	Chr13	potri.013g038000	-0.626603	-0.759359	-0.302438
	scaffold_703	potri.T159100	-0.536696	-0.592955	-0.760331
	Chr01	potri.001g072600	-0.135673	-0.460856	-0.391519
	Chr18	potri.018g005800	-0.0667267	-0.353612	-0.590495
	Chr14	potri.014g131000	2.36571	-0.61643	-0.404184
	Chr03	potri.003g182800	-3.34009	-1.01479	-0.542442
	Chr08	potri.008g175100	-1.13739	-1.31803	-1.88768
	Chr01	potri.001g426700	2.32043	2.08074	2.27495
	Chr12	potri.012g033000	-0.154898	-0.571718	-0.638616
	Chr17	potri.017g024200	-4.92858	-5.2474	-3.77116
	Chr18	potri.018g075200	-1.18878	-0.498358	-0.654434
	Chr16	potri.016g055300	-1.74225	-1.36116	-1.56293
	scaffold_109	potri.T088500	-0.4984	-0.967019	-0.938473
	Chr05	potri.005g251300	4.17069	4.22806	4.43806
	Chr04	potri.004g116100	-0.0880007	-0.710622	-0.391792
	Chr05	potri.005g149800	-0.581139	-0.790807	-0.457775
	Chr13	potri.013g124900	-0.883886	-1.17196	-1.31077
	Chr13	potri.013g127500	-0.871543	-1.23191	-1.34612
	Chr09	potri.009g108200	4.20026	4.30819	4.25111
	Chr12	potri.012g097100	-0.29216	-0.39493	-0.154042
	Chr07	potri.007g068800	-1.53215	-0.111279	-1.26126
	Chr04	potri.004g196100	0.519815	0.619236	0.293588
	Chr04	potri.004g070200	-0.183662	-0.484632	-0.472314
	Chr06	potri.006g100500	-0.395064	-0.445015	-0.594389
	Chr05	potri.005g179800	-4.57801	-4.76813	-4.57572
	Chr19	potri.019g105200	-1.52071	-2.35084	-2.11215
	Chr02	potri.002g086400	-0.122198	-0.519772	-0.219311
	Chr04	potri.004g032700	-3.22193	-3.62866	-3.62239
	Chr18	potri.018g067500	1.55944	1.17852	1.53036
	Chr13	potri.013g036500	-0.549788	-0.0782958	-0.422826
	Chr13	potri.013g057900	-1.38362	-1.56858	-0.617767
	Chr16	potri.016g102600	3.8492	3.81161	3.93395
	Chr14	potri.014g052600	-0.133395	-0.519184	-0.377922
	Chr01	potri.001g082500	-4.32572	-4.26166	-3.58528
	Chr03	potri.003g142800	-0.118521	-0.688303	-0.847656
	Chr07	potri.007g074000	-0.0222649	-0.477521	-0.274576
	Chr01	potri.001g025100	-0.0906704	-0.85423	-1.28201
	Chr06	potri.006g088200	-0.0244477	-0.154594	-0.37492
	Chr04	potri.004g085400	0.871928	-0.443913	-1.01124
	Chr12	potri.012g108700	-2.91094	-2.78552	-2.73872
	Chr14	potri.014g128600	-0.244907	-0.456983	-0.578233
	Chr04	potri.004g226700	3.3671	3.32692	3.64128
	Chr02	potri.002g111300	-0.899913	-0.857349	-0.637504
	Chr11	potri.011g124300	-0.307529	-1.08637	-0.811801
	Chr12	potri.012g071900	-1.08706	-1.45876	-1.07898
	Chr01	potri.001g141300	3.05539	2.94998	2.93091
	Chr15	potri.015g074400	-0.318108	-0.550109	-0.44684
	Chr01	potri.001g271500	-0.0216963	-0.0129322	4.09812
	Chr10	potri.010g105700	-2.28198	-2.25752	-1.51234
	Chr15	potri.015g017700	-0.671974	-1.01903	-1.47402
	Chr01	potri.001g305700	0.498901	0.396377	0.516664
	Chr16	potri.016g070200	-0.104133	-0.859685	-1.13259
	Chr10	potri.010g160700	-0.0857871	-0.567241	-0.584404
	Chr14	potri.014g180600	-0.265929	-0.54134	-0.201194
	Chr10	potri.010g029100	2.63248	2.57091	2.6568
	Chr09	potri.009g133300	-3.67732	-1.1245	-1.50016
	Chr13	potri.013g142600	10.093	9.61014	9.89609
	Chr14	potri.014g001100	-5.09565	-5.14546	-5.03827
	Chr08	potri.008g025300	-0.0230017	-0.310631	-0.523618
	Chr04	potri.004g002600	-0.0971065	-0.323348	-0.456957
	Chr05	potri.005g125800	-0.18795	-0.546581	-0.522549
	Chr02	potri.002g204300	-2.35667	-2.72977	-2.70698
	Chr10	potri.010g145000	4.40107	-0.28202	-0.496747
	Chr17	potri.017g089800	-1.10304	-1.31295	-1.22797
	Chr11	potri.011g026600	-0.824621	-1.34961	-1.36087
	Chr19	potri.019g065300	-4.60684	-4.8461	-4.50565
	Chr06	potri.006g236200	0.323055	0.431652	0.472226
	Chr10	potri.010g156300	-0.191022	-0.647062	-1.2702
	Chr01	potri.001g365400	-0.38975	-0.767779	-1.02121
	Chr01	potri.001g320500	-0.0658164	-0.494082	-0.456779
	Chr01	potri.001g163300	-0.350924	-0.77462	-0.255835
	Chr02	potri.002g180800	-0.502734	-1.35326	-2.06669
	Chr02	potri.002g185400	-0.137103	-0.529081	-0.577426
	Chr09	potri.009g026600	-0.483685	-1.0653	-0.913116
	Chr06	potri.006g191000	-1.28329	-1.5501	-1.05842
	Chr19	potri.019g128800	-0.320331	-0.617895	-0.462073
	Chr12	potri.012g080900	1.11611	-0.323469	-0.250139
	Chr15	potri.015g017500	-0.63753	-0.560178	-0.544942
	Chr13	potri.013g020400	-0.152185	-0.370019	-0.310522
	Chr06	potri.006g171400	-0.153387	-0.60424	-0.811092
	Chr14	potri.014g154400	-0.135183	-0.539906	-0.617577
	Chr01	potri.001g435000	0.0369125	0.120918	0.341527
	Chr01	potri.001g303100	-6.25447	-1.59795	-1.29737
	Chr02	potri.002g085300	-0.213475	-0.169759	-0.802185
	Chr08	potri.008g135700	0.787734	0.979506	1.32276
	Chr03	potri.003g166200	-0.0395129	-0.651438	-0.515914
	Chr01	potri.001g263000	-0.292677	-0.764705	-0.97392
	Chr01	potri.001g079600	1.05272	1.11672	1.13281
	Chr04	potri.004g024900	-0.229791	-0.987474	-0.951649
	Chr07	potri.007g077200	2.77905	2.47638	3.40421
	Chr17	potri.017g142400	-0.270482	-0.324654	-0.558733
	Chr19	potri.019g054200	-0.28601	-0.604972	-0.735415
	Chr18	potri.018g116100	-4.19016	-4.39749	-3.59496
	Chr04	potri.004g125400	-0.158342	-0.746373	-0.644768
	Chr17	potri.017g018500	-0.433036	-0.416438	-0.415652
	Chr06	potri.006g222800	-0.324639	-1.05648	-1.55997
	Chr05	potri.005g084500	0.348265	0.630024	0.89693
	Chr06	potri.006g217700	-0.219067	-0.766722	-1.07113
	Chr18	potri.018g004500	-0.876585	-0.0899333	-0.444201
	Chr05	potri.005g096800	-0.0485819	-0.0825686	-0.627445
	Chr01	potri.001g082900	-1.46546	-1.71911	-1.18847
	Chr11	potri.011g072300	-1.13412	-1.38736	-0.984591
	Chr13	potri.013g026800	-0.338853	-0.593763	-0.693267
	Chr14	potri.014g038900	0.0969223	0.0125523	0.26428
	Chr16	potri.016g105800	-3.52583	-3.05414	-3.27536
	Chr12	potri.012g139000	-0.453581	-1.22953	-1.63003
	Chr05	potri.005g125100	1.95777	0.740463	1.82762
	Chr13	potri.013g035900	-0.636717	-1.16074	-0.664767
	scaffold_27	potri.T019200	2.45316	2.83742	2.94017
	Chr06	potri.006g126000	-0.114593	-0.757999	-0.558111
	Chr03	potri.003g107800	-0.147932	-0.427016	-0.456489
	Chr07	potri.007g064300	-1.01561	-0.254922	-0.553531
	Chr13	potri.013g025900	-0.728294	-0.849553	-0.863762
	Chr11	potri.011g055600	-0.405273	-0.986052	-0.741584
	Chr19	potri.019g005000	-3.62049	-4.41161	-3.73254
	Chr07	potri.007g042600	1.3121	1.66346	2.2646
	Chr10	potri.010g129100	-0.738664	-1.12819	-0.437088
	Chr01	potri.001g204900	4.76487	-0.0223311	4.79675
	Chr02	potri.002g150000	-0.0015044	-0.598814	-0.291696
	Chr05	potri.005g071300	-0.0860601	-0.419622	-1.2522
	scaffold_201	potri.T120200	-1.07809	-0.945522	-0.253912
	Chr02	potri.002g004000	-0.693491	-0.792418	-0.736906
	Chr15	potri.015g128300	0.232755	0.35283	1.05116
	Chr03	potri.003g086400	-0.845982	-0.450954	-0.129299
	Chr01	potri.001g058000	-2.39652	-3.59288	-2.25195
	Chr11	potri.011g006700	-0.440801	-1.15838	-1.52306
	Chr13	potri.013g062900	0.262239	-0.065154	-0.261624
	Chr06	potri.006g128200	-0.862772	-1.5326	-1.84691
	Chr08	potri.008g073400	0.874221	0.740775	1.53779
	Chr12	potri.012g118700	-2.55137	-0.734726	-0.178891
	Chr08	potri.008g016900	2.78132	2.93522	3.30314
	Chr05	potri.005g197500	-0.417731	-0.417491	-0.572323
	Chr06	potri.006g063100	-0.0238606	-1.01649	-0.560305
	Chr01	potri.001g226900	-0.956724	-1.13745	-0.972167
	Chr14	potri.014g123300	-0.422631	-0.346307	-0.740852
	Chr17	potri.017g034500	2.0042	1.77371	1.67722
	Chr10	potri.010g151700	-0.680885	-0.847327	-1.35877
	Chr01	potri.001g288600	-0.551716	-0.905061	0.311671
	Chr06	potri.006g014900	-3.39112	-1.14478	-0.807372
	Chr04	potri.004g179000	2.90878	2.39589	2.83094
	Chr01	potri.001g423200	-0.612862	-0.753427	-0.596878
	Chr15	potri.015g142900	1.49194	-0.380668	-0.588925
	Chr09	potri.009g148200	-0.153028	-0.940485	-0.42724
	Chr12	potri.012g103700	-0.947576	-0.632654	-0.81573
	Chr12	potri.012g060600	-0.125167	-0.424235	-0.230206
	Chr09	potri.009g041100	3.13512	3.10212	3.38142
	Chr03	potri.003g148500	-0.342948	-0.307613	-0.225527
	Chr16	potri.016g035200	-0.279537	-0.714629	-0.844646
	Chr16	potri.016g009300	-2.41383	-0.727758	-1.01997
	Chr01	potri.001g095600	-0.890492	-1.01991	-1.45526
	Chr10	potri.010g050900	2.66384	2.76913	2.88322
	Chr16	potri.016g021700	-1.05218	-0.591091	-0.883748
	Chr10	potri.010g212800	-0.27881	-0.80602	-0.608889
	Chr04	potri.004g106400	-0.537758	-0.748182	-0.880952
	Chr10	potri.010g023300	-3.13554	-2.30548	-2.11301
	Chr09	potri.009g100100	4.51903	-0.636267	-0.497113
	Chr02	potri.002g097500	1.40338	1.70038	2.01659
	Chr03	potri.003g102100	-3.37652	-3.50095	-2.88005
	Chr02	potri.002g076100	-0.766703	-0.985249	-1.08054
	Chr10	potri.010g000800	2.88165	-0.23679	-0.268856
	Chr01	potri.001g339400	-2.39695	-3.28042	-2.72068
	Chr03	potri.003g163800	2.66925	2.42651	2.5335
	Chr13	potri.013g053500	-0.150676	-0.475095	-0.736097
	Chr05	potri.005g203900	-0.0683683	-0.371368	-0.214785
	Chr16	potri.016g113500	-0.7561	-0.20929	-0.513801
	Chr06	potri.006g189100	-0.249811	-0.988806	-1.78883
	Chr08	potri.008g103500	2.90491	-0.287588	-0.328914
	Chr09	potri.009g021500	-0.248648	-0.338271	-0.544822
	Chr04	potri.004g109200	-1.11647	-0.859807	-0.790163
	Chr08	potri.008g020400	-0.51291	-0.294439	-0.81079
	Chr03	potri.003g189300	-0.415791	-0.160551	-0.3914
	Chr13	potri.013g131600	-0.460658	-0.799763	-0.60114
	Chr09	potri.009g128200	-1.44865	-1.07872	-1.13918
	Chr14	potri.014g000700	-2.28693	-1.79872	-2.03182
	Chr06	potri.006g056500	-0.28851	-0.49029	-0.199246
	Chr04	potri.004g021500	-1.20884	-1.30892	-1.71888
	Chr18	potri.018g087900	-0.417141	-0.332319	-1.95146
	Chr13	potri.013g126300	-1.44101	-1.46562	-1.18774
	Chr15	potri.015g104500	2.22835	1.97576	2.15228
	Chr08	potri.008g058300	-0.329002	-0.522288	-0.199488
	Chr05	potri.005g232900	-0.202885	-0.574524	-0.647414
	Chr09	potri.009g151300	-0.197007	-0.635501	-0.912017
	Chr18	potri.018g109500	-0.460707	-0.586324	-0.389196
	Chr09	potri.009g035000	0.588799	0.698144	1.14586
	Chr18	potri.018g130500	-1.86665	-0.0435026	-2.17771
	Chr14	potri.014g069200	0.0621724	-0.17721	-0.735071
	Chr14	potri.014g051500	-0.133517	-0.293653	-0.0697635
	Chr02	potri.002g127000	-0.867001	-0.335371	-0.393974
	Chr10	potri.010g178800	-0.0676826	-0.217478	-0.428743
	Chr12	potri.012g106500	1.77016	1.35319	1.81534
	Chr02	potri.002g237900	-0.860817	-0.888583	-0.723593
	Chr14	potri.014g123800	0.100869	-0.305694	-0.0224675
	Chr10	potri.010g208700	3.77064	3.68511	4.10315
	Chr09	potri.009g080200	-0.195884	-0.614192	-0.649336
	Chr02	potri.002g162300	-0.0843373	-1.06152	-0.985131
	Chr11	potri.011g101100	-0.355291	-0.568233	-0.314045
	Chr01	potri.001g385500	-0.351799	-0.0805914	0.2053
	Chr03	potri.003g031200	3.55083	-0.1209	3.36332
	Chr07	potri.007g092200	0.683168	-0.406019	-0.16608
	Chr11	potri.011g092500	0.521539	0.360765	0.798503
	Chr13	potri.013g005900	0.566528	0.408332	-0.0800062
	Chr10	potri.010g151500	-0.727888	-0.714766	-1.04283
	Chr12	potri.012g091900	2.29363	2.4752	2.65122
	Chr15	potri.015g091900	-1.95679	-0.878883	-3.27077
	Chr12	potri.012g070900	-0.378265	-0.946242	-1.08964
	Chr05	potri.005g247900	-0.0172748	-0.43046	-0.165351
	Chr09	potri.009g058500	-1.16689	-0.280452	-1.32307
	Chr07	potri.007g099700	0.176469	-0.189557	-0.126543
	Chr05	potri.005g187400	-0.415211	-0.642881	-0.404456
	Chr10	potri.010g123600	-0.805038	-0.638369	-0.0498454
	Chr04	potri.004g104900	0.76879	-0.0217621	0.598731
	Chr02	potri.002g229200	-0.233083	-0.636256	-0.34045
	Chr13	potri.013g147700	-0.165904	0.165851	-0.362467
	Chr08	potri.008g135200	-0.615683	-0.394852	0.543464
	Chr14	potri.014g111100	-0.209321	-0.404747	0.174945
	Chr12	potri.012g038300	-0.516072	-1.29634	-1.56664
	Chr19	potri.019g053800	-0.39621	-0.818129	-0.83526
	Chr02	potri.002g094600	-0.0165316	-2.81904	-0.724871
	Chr13	potri.013g103800	-1.37384	-0.314467	-1.24938
	Chr12	potri.012g123600	1.91528	1.59926	1.65598
	Chr12	potri.012g108100	1.04021	-0.444274	-0.0623454
	Chr09	potri.009g086500	-0.832372	-1.88584	-1.43992
	Chr01	potri.001g464400	-0.00777332	-0.212019	-0.465308
	Chr05	potri.005g214600	-3.54626	-3.80178	-3.58848
	Chr17	potri.017g150000	-0.632819	-1.74721	-2.36625
	Chr01	potri.001g112400	-0.404525	-0.986506	-0.64511
	Chr03	potri.003g084100	-0.0214133	-0.908867	-0.68887
	Chr09	potri.009g055400	-0.22989	-0.269896	-0.216439
	Chr01	potri.001g215400	-0.730543	-0.699685	-0.444557
	Chr13	potri.013g159400	-0.545622	-0.199061	-1.04709
	Chr12	potri.012g032600	-0.811865	-0.825755	-0.59077
	Chr17	potri.017g086500	-0.417907	-0.902351	-0.90805
	Chr02	potri.002g156800	-2.77051	-0.760248	-0.725715
	Chr14	potri.014g101900	-0.198959	-0.513609	-0.0402045
	Chr18	potri.018g051500	0.355799	-0.274659	0.259674
	Chr04	potri.004g067400	-0.18692	-0.921286	-1.02938
	Chr01	potri.001g001200	-3.88242	-1.07997	-0.270565
	Chr05	potri.005g213500	-1.1216	-1.3413	-1.66334
	Chr04	potri.004g074900	-1.03987	-0.270762	-0.327116
	Chr19	potri.019g032800	-0.042053	-0.426937	-0.278073
	Chr07	potri.007g023800	1.90196	1.7535	1.93274
	Chr04	potri.004g028000	-0.348217	-0.826051	-0.91659
	Chr05	potri.005g099100	-0.0893678	-0.655268	-1.10169
	Chr05	potri.005g229700	-0.150598	-0.727715	-1.16481
	Chr18	potri.018g027000	-1.21554	-1.553	-1.31206
	Chr14	potri.014g042400	2.71361	2.17553	-0.316822
	Chr15	potri.015g036700	-0.338865	-0.0165057	-0.41761
	Chr13	potri.013g037700	-0.174732	-0.526806	-0.58749
	Chr08	potri.008g013500	-0.563658	-0.904977	-0.476801
	Chr05	potri.005g005500	-0.709189	-0.609904	0.0864791
	Chr01	potri.001g103700	-1.15283	-0.543572	-1.28784
	Chr16	potri.016g084200	-0.0148271	-0.896974	-0.259414
	Chr19	potri.019g044400	-2.15478	-2.72667	-2.43793
	Chr09	potri.009g144000	2.53356	-0.700076	-0.143144
	Chr16	potri.016g015200	-0.164716	-0.874271	-1.1719
	Chr01	potri.001g066400	8.5196	8.67716	8.78471
	Chr01	potri.001g010000	-6.49831	-6.64967	-6.20665
	Chr13	potri.013g040700	3.61186	3.50671	3.59929
	Chr16	potri.016g092200	-4.36308	-1.31505	-4.23523
	Chr17	potri.017g084600	-0.459292	-0.801195	-0.745071
	Chr16	potri.016g024200	-0.508829	-0.211119	-0.290665
	Chr05	potri.005g038400	0.856501	0.408283	0.834934
	Chr16	potri.016g090100	1.22773	-0.40106	1.10734
	Chr07	potri.007g054900	-0.115229	-0.764187	-0.721716
	Chr06	potri.006g061400	2.07664	1.45387	1.93007
	Chr09	potri.009g120300	1.16747	1.11401	1.12643
	Chr08	potri.008g203800	-2.4303	-2.69196	-2.16459
	Chr05	potri.005g241200	2.39425	2.27147	2.38754
	Chr01	potri.001g162500	-0.248379	-0.32996	-0.400395
	Chr01	potri.001g351200	-0.425635	-1.03042	-1.05655
	Chr03	potri.003g045000	-1.15398	-1.49919	-1.28207
	Chr09	potri.009g018600	2.74704	2.55468	2.86773
	Chr05	potri.005g026300	-1.29053	-0.721808	-0.575842
	Chr05	potri.005g134200	1.8633	-0.556567	-0.913585
	Chr01	potri.001g180000	-0.191782	-0.0764133	0.278261
	Chr17	potri.017g014900	-0.2971	-0.774337	-0.975527
	Chr11	potri.011g023000	-0.223425	-0.609254	-0.449189
	scaffold_943	potri.T168100	-0.830684	-1.27634	-1.40174
	Chr12	potri.012g125900	-0.159045	-0.519093	-0.686156
	Chr05	potri.005g025700	-0.176431	-0.359357	-0.730027
	Chr03	potri.003g086300	-0.732644	-0.955743	-0.90772
	Chr17	potri.017g082200	1.95554	1.83665	2.20645
	Chr06	potri.006g089000	-0.700203	-1.02694	-1.43059
	Chr06	potri.006g126700	-0.27795	-0.63234	-0.431363
	Chr01	potri.001g346500	-1.1468	-0.232011	-0.435038
	Chr03	potri.003g030500	3.33623	-0.255287	-0.539752
	Chr09	potri.009g135400	-2.7206	-3.18265	-2.80599
	Chr18	potri.018g035900	-1.73391	-0.72925	-0.8829
	Chr06	potri.006g073800	-0.0484128	1.85392	2.19173
	Chr08	potri.008g054500	0.493922	-0.262481	-0.14344
	Chr01	potri.001g226500	-0.678127	-1.4871	-1.17009
	Chr01	potri.001g343000	-0.317446	-0.376745	-0.785653
	Chr13	potri.013g041600	6.43966	6.62783	6.85091
	Chr16	potri.016g101100	-0.316281	-0.835205	-2.22671
	Chr05	potri.005g198400	2.50027	2.4153	2.75222
	Chr04	potri.004g107000	1.01243	-0.254216	-0.198286
	Chr03	potri.003g032800	-0.409541	-0.439798	-0.711794
	Chr01	potri.001g101400	-0.138702	-0.552968	-0.423138
	Chr12	potri.012g079700	-1.28912	-1.38034	-1.07645
	Chr01	potri.001g149700	-1.42537	-1.42154	-1.56404
	Chr10	potri.010g060900	-0.373627	-0.495808	-0.663259
	Chr06	potri.006g196900	2.33808	2.56681	2.56175
	Chr18	potri.018g092100	-0.0644643	-0.383205	-0.467204
	Chr01	potri.001g352100	-0.102783	-0.379203	-0.623963
	Chr16	potri.016g033200	2.22606	2.21193	2.37431
	Chr04	potri.004g162600	-5.70025	-0.101463	-6.17735
	Chr18	potri.018g141700	2.71188	-1.43416	-1.70586
	Chr11	potri.011g102500	-0.308219	-0.529768	-0.382324
	Chr02	potri.002g064800	-0.265607	-0.681587	-0.377463
	Chr15	potri.015g033700	3.39512	3.20495	3.56833
	Chr16	potri.016g009400	-0.0985342	-0.963635	-0.326701
	Chr05	potri.005g075100	-0.084983	-0.589051	-0.345792
	Chr02	potri.002g172900	1.47482	1.19818	1.4664
	Chr01	potri.001g347700	-0.102601	-0.389377	-0.812672
	Chr05	potri.005g082500	-3.87604	-0.0188421	-0.19219
	Chr05	potri.005g247400	-0.385204	-0.655894	-0.399094
	Chr06	potri.006g117800	0.451759	-0.0985356	0.462361
	Chr17	potri.017g128000	-1.13847	-1.27384	-0.752476
	Chr09	potri.009g119100	-0.0616306	-1.13999	-1.11027
	Chr10	potri.010g229100	-0.337958	-1.53288	-0.152455
	Chr17	potri.017g062100	-0.294013	-0.95869	-0.921629
	Chr06	potri.006g194200	-0.560978	-0.393008	-0.526384
	Chr07	potri.007g142300	2.00025	1.8648	1.98752
	Chr01	potri.001g114300	-0.616383	-1.0889	-1.46076
	Chr10	potri.010g161500	3.07631	2.76969	2.98614
	Chr08	potri.008g164800	-0.551108	-1.08735	-1.01264
	Chr11	potri.011g161900	-1.56731	-0.0675541	-1.34537
	Chr02	potri.002g062600	1.06772	-0.313529	-0.59408
	Chr16	potri.016g079700	-0.676	-4.03576	-2.73786
	Chr01	potri.001g275900	0.219859	-0.0884779	0.173025
	Chr02	potri.002g002400	-0.0997968	-0.484498	-0.264575
	Chr07	potri.007g114500	-5.97193	-5.89229	-5.77012
	Chr02	potri.002g040000	-0.107404	-0.150715	15.1683
	Chr15	potri.015g096500	-10.0595	-9.84665	-9.25731
	Chr01	potri.001g334900	-0.0933651	-1.01808	-0.434192
	Chr01	potri.001g036100	0.595076	-0.52029	-0.186113
	Chr11	potri.011g105000	-0.172923	-0.752726	-0.0491868
	Chr01	potri.001g460300	-2.43372	-3.53266	-2.37032
	Chr05	potri.005g024700	-0.0709092	-0.395003	-0.444649
	Chr05	potri.005g195400	-0.822548	-1.28035	-0.884692
	Chr10	potri.010g056300	-0.775911	-0.92484	-1.18266
	Chr10	potri.010g020900	-4.1337	-4.34745	-4.00792
	Chr01	potri.001g245900	-0.179378	-0.458277	-0.614016
	Chr04	potri.004g160900	-0.226595	-0.773632	-1.12006
	Chr04	potri.004g063600	0.146994	0.1416	0.344333
	Chr03	potri.003g135000	0.883973	0.629111	0.98382
	Chr07	potri.007g077000	-1.835	-2.68125	-0.108713
	Chr14	potri.014g170600	5.97542	5.74269	5.96311
	Chr07	potri.007g086800	-1.92422	-2.41639	-1.9155
	Chr06	potri.006g153100	1.11299	-0.290619	-0.152377
	scaffold_143	potri.T099800	-0.929503	-1.33396	-0.914332
	Chr02	potri.002g147600	-0.40419	-0.566064	-0.214594
	Chr05	potri.005g054600	-0.31547	-0.568923	-1.07524
	Chr10	potri.010g025600	-3.36557	-3.29473	-2.70222
	Chr10	potri.010g136000	3.04587	-2.33014	-0.328675
	Chr01	potri.001g411000	-0.183873	-1.24084	-1.77713
	Chr03	potri.003g059200	-0.403246	-0.561714	-0.431943
	Chr10	potri.010g064400	-1.38461	-0.167175	-1.65166
	Chr06	potri.006g054200	2.44078	1.89096	2.40485
	Chr03	potri.003g133300	-0.46798	-0.898741	-0.921849
	Chr05	potri.005g150900	4.1393	3.9282	4.10146
	Chr10	potri.010g220700	-0.378824	-0.62101	-0.539407
	Chr05	potri.005g073100	-1.00665	-0.641046	-0.291703
	Chr04	potri.004g033400	1.38244	1.28665	1.41307
	Chr07	potri.007g012700	-0.233943	-0.698715	-0.922209
	Chr09	potri.009g150600	-0.386164	-0.531885	-0.855019
	Chr06	potri.006g223600	-1.2972	-1.35273	-1.16589
	Chr16	potri.016g126100	-0.364324	-0.392961	-0.0838782
	Chr08	potri.008g204400	-0.199649	-0.0791864	-0.0369636
	Chr05	potri.005g064300	0.166521	-0.920456	-0.624769
	Chr04	potri.004g128900	-0.940241	-0.927388	-0.815068
	Chr10	potri.010g117600	2.41543	-0.453872	-0.623113
	Chr14	potri.014g036000	2.53357	2.45927	2.73256
	Chr18	potri.018g144500	-0.16002	-0.198154	-0.954395
	Chr19	potri.019g117800	-2.8438	-3.0108	-2.31808
	Chr02	potri.002g254200	-0.106048	-1.03317	-0.698343
	Chr06	potri.006g117400	-0.0670819	-0.345668	-0.428553
	Chr09	potri.009g078100	-0.242153	-0.554583	-0.684476
	Chr01	potri.001g133000	-0.322926	-0.646241	-0.676537
	Chr01	potri.001g209100	-1.34108	-0.385811	-1.34593
	Chr10	potri.010g199100	-0.955783	-1.64261	-2.77076
	scaffold_1162	potri.T172000	-0.277155	-1.07233	-1.07511
	Chr18	potri.018g123700	-0.130139	-0.608285	-0.703106
	Chr05	potri.005g135300	-0.0213138	0.538297	0.632092
	Chr02	potri.002g166300	-0.747266	-1.46305	-1.17302
	Chr16	potri.016g041100	-0.139885	-0.422161	-0.637753
	Chr01	potri.001g124100	-1.77784	-1.52792	-2.00264
	Chr18	potri.018g128100	0.450757	-0.367423	-0.0353363
	scaffold_252	potri.T131100	-1.62025	-1.86555	-1.82928
	Chr03	potri.003g020100	1.48892	1.58145	1.80408
	Chr05	potri.005g130400	9.47684	9.51714	9.56589
	Chr09	potri.009g123800	-0.0282679	-0.236516	-0.0663396
	Chr08	potri.008g205900	-0.458374	-0.694874	-0.358793
	Chr07	potri.007g135700	-0.154148	-0.568018	-0.388833
	Chr09	potri.009g005700	3.91819	4.15355	4.23022
	Chr01	potri.001g243600	-5.17062	-4.88537	-4.05531
	scaffold_201	potri.T120900	-0.770536	-1.27784	-1.71147
	Chr10	potri.010g204800	-0.198409	-0.696756	-0.108501
	scaffold_25	potri.T012100	-0.390303	-0.335423	-1.24816
	Chr15	potri.015g140800	1.79753	2.05594	2.20923
	Chr11	potri.011g041100	-0.541308	-0.763404	-1.29997
	Chr04	potri.004g079500	-0.412628	-1.11769	-0.636971
	Chr14	potri.014g032300	2.07086	2.41898	2.43445
	Chr01	potri.001g110300	-0.123983	-0.93513	-2.15837
	Chr19	potri.019g085400	-0.430173	-1.56933	-1.60243
	Chr10	potri.010g215000	0.647277	-0.417468	-0.257847
	Chr02	potri.002g121200	-0.274362	-0.652796	-0.784844
	Chr16	potri.016g065300	-0.871681	-1.20768	-1.45303
	Chr06	potri.006g094400	-2.17155	-2.53729	-0.225083
	Chr02	potri.002g057600	3.62453	-0.083822	3.69259
	Chr10	potri.010g183900	1.70013	1.8148	1.90207
	Chr10	potri.010g125100	1.37703	1.32964	1.40058
	Chr06	potri.006g195300	-2.77277	-0.70923	-1.27055
	Chr02	potri.002g205500	-0.672376	-1.11357	-1.24378
	Chr01	potri.001g364000	-0.239258	-0.327664	-0.660887
	Chr05	potri.005g131800	-5.39063	-6.93182	-6.05496
	Chr12	potri.012g031100	-0.439784	-1.44707	-1.4549
	Chr10	potri.010g211400	-0.245883	-0.820436	-0.99501
	Chr10	potri.010g095600	-0.242945	-0.303831	-1.07135
	Chr12	potri.012g011100	2.50756	2.7416	2.70818
	Chr01	potri.001g258900	1.17028	0.995129	1.42569
	Chr03	potri.003g153400	-0.0698139	-0.377607	-0.404348
	Chr02	potri.002g104700	0.492189	0.438207	0.336466
	Chr03	potri.003g193800	-0.179478	-1.25573	-1.6462
	Chr01	potri.001g028000	0.287724	0.217848	0.585148
	Chr19	potri.019g037400	2.795	2.97952	3.12419
	Chr06	potri.006g107500	-0.00372777	-0.426389	-0.314276
	scaffold_752	potri.T161500	-0.913554	-1.2694	-0.949942
	scaffold_75	potri.T070100	-0.295854	-0.7824	-0.729943
	Chr18	potri.018g127900	-0.348677	-0.803808	-0.578049
	scaffold_232	potri.T127500	-2.49972	-2.42702	-1.94654
	Chr10	potri.010g090300	-0.504974	-1.69047	-1.24267
	Chr01	potri.001g330900	0.752884	0.554857	0.898978
	Chr02	potri.002g037700	-0.105329	-0.513884	-0.660051
	Chr15	potri.015g010900	0.640799	0.455975	0.613212
	Chr02	potri.002g256000	-0.152748	-0.656914	-0.169185
	Chr05	potri.005g141700	-0.184247	-0.34792	-0.43308
	Chr01	potri.001g273100	-2.72869	-3.69324	-3.0373
	Chr10	potri.010g062900	-0.926212	-1.19045	-1.43062
	Chr06	potri.006g129900	-2.34214	-0.484331	-1.97831
	Chr09	potri.009g159400	-0.310482	-0.465846	-0.102735
	scaffold_53	potri.T058200	-0.0436981	-1.51723	-0.290488
	Chr05	potri.005g135100	0.678589	-0.512341	-0.440307
	Chr03	potri.003g194400	0.319709	0.121401	0.581831
	scaffold_68	potri.T065900	1.84543	1.84072	2.19806
	Chr03	potri.003g060000	-0.367398	-0.436503	-2.22244
	Chr10	potri.010g235200	4.58959	3.95639	4.23377
	Chr01	potri.001g244200	-1.61044	-2.21737	-2.62671
	Chr14	potri.014g019900	3.20723	3.4292	3.4853
	Chr01	potri.001g007800	-0.142454	-0.617503	-0.419997
	Chr06	potri.006g186200	4.53738	4.25969	4.49416
	Chr12	potri.012g135000	-3.17784	-3.3972	-3.13751
	Chr06	potri.006g029800	-0.49407	-0.648184	-0.230225
	Chr10	potri.010g011000	0.446308	0.345708	0.598271
	Chr02	potri.002g182500	2.63828	2.62007	2.46279
	Chr01	potri.001g270600	-0.658966	-0.889961	-0.340303
	Chr10	potri.010g016100	-0.124319	-0.336796	-0.185727
	Chr01	potri.001g318500	1.86753	-0.836979	-1.00262
	Chr15	potri.015g037400	-0.263808	-1.37013	-1.50381
	Chr05	potri.005g049600	-0.162122	-0.56374	-0.443755
	Chr03	potri.003g018200	-0.483631	-0.359561	-0.48264
	Chr18	potri.018g064700	-0.918373	-1.58125	-0.975944
	Chr05	potri.005g148200	-0.701576	-1.07809	-1.51554
	scaffold_218	potri.T124000	0.926844	0.83767	1.01591
	Chr18	potri.018g152500	-0.765148	-0.778796	-0.509255
	Chr11	potri.011g148400	-0.24389	-0.800993	-1.28046
	Chr05	potri.005g229600	-0.347548	-0.981469	-1.49592
	Chr09	potri.009g075400	-2.23611	-0.349313	-2.58367
	Chr10	potri.010g001000	-0.00887147	-0.375695	-0.495989
	Chr19	potri.019g096700	-2.01838	-1.56939	-1.83736
	Chr04	potri.004g135500	-0.067899	-0.460024	-0.28319
	Chr05	potri.005g121800	0.995553	0.765632	1.04022
	Chr01	potri.001g349800	-1.04833	-0.0370452	-0.225748
	Chr01	potri.001g341100	-0.0717616	-0.0990869	2.32082
	Chr15	potri.015g061900	-0.315583	-0.466476	-0.128554
	Chr12	potri.012g099400	-0.287184	-0.720738	-0.856543
	Chr05	potri.005g000700	1.31011	-0.181566	-0.0299338
	Chr08	potri.008g024200	0.293894	-0.583873	-0.480895
	Chr17	potri.017g090200	-0.511002	-0.677121	-0.273481
	Chr02	potri.002g102200	-0.124606	-1.11333	0.0088838
	Chr16	potri.016g131600	1.90061	2.91242	3.04283
	Chr08	potri.008g205100	3.7017	3.50036	3.68575
	Chr06	potri.006g007600	-0.100156	-0.0848939	-0.514223
	Chr14	potri.014g075300	-0.202212	-0.321096	-0.298547
	Chr07	potri.007g011700	-1.03755	-0.878322	-0.421036
	Chr16	potri.016g084000	-0.0512301	-0.370333	-0.670971
	Chr08	potri.008g033100	1.23421	1.44204	1.63556
	Chr01	potri.001g411100	-1.23404	-1.09813	-1.67416
	Chr05	potri.005g203000	-0.144715	-0.730516	-0.233463
	Chr19	potri.019g081500	-0.417848	-1.13897	-0.823883
	Chr14	potri.014g038600	-0.90159	-1.79836	-1.78984
	Chr02	potri.002g139000	4.67532	-0.437081	-0.554094
	Chr05	potri.005g040400	-0.744465	-1.26417	-5.21178
	scaffold_109	potri.T088600	-0.0828435	-1.20662	-0.772022
	Chr01	potri.001g458500	2.37108	2.11501	1.57725
	Chr01	potri.001g177000	-0.00891028	-0.240802	-0.300214
	Chr02	potri.002g091300	-0.0427463	-0.258535	-0.267332
	Chr09	potri.009g045000	-1.07838	-1.19216	-0.996071
	Chr04	potri.004g186100	-0.082662	-0.429579	-0.640998
	Chr04	potri.004g123800	-1.80458	-0.506625	-0.080425
	Chr15	potri.015g043000	-0.0385634	-0.448486	-0.46615
	Chr12	potri.012g023400	3.67016	-0.358199	-0.696708
	Chr02	potri.002g009600	-3.80899	-0.489828	-0.41092
	Chr12	potri.012g115900	0.176167	0.0296024	0.145799
	Chr05	potri.005g104800	-0.706303	-1.25927	-0.712492
	Chr03	potri.003g087700	-0.129435	-0.567508	-0.293311
	Chr01	potri.001g305800	3.12651	3.1614	3.53096
	Chr06	potri.006g130300	-0.0300639	-0.556177	-0.464564
	Chr13	potri.013g098900	1.53838	1.33712	1.80325
	Chr01	potri.001g152800	-0.153507	-0.655864	-0.762832
	Chr12	potri.012g115400	-0.66509	-0.584685	-1.45008
	Chr11	potri.011g150200	-0.302875	-0.81509	-1.27478
	Chr11	potri.011g021100	1.30971	1.3326	1.65793
	Chr16	potri.016g093000	-0.060526	-0.516909	-0.554268
	scaffold_207	potri.T122500	-0.362161	-2.05178	-0.528465
	Chr03	potri.003g079900	-0.180628	-0.44917	-0.563338
	Chr15	potri.015g144100	0.957775	-0.0409334	0.778958
	Chr19	potri.019g049200	-2.39149	-2.08893	-2.30439
	Chr06	potri.006g001500	-0.408811	-0.530208	-0.543174
	Chr11	potri.011g033800	-1.03459	-0.4326	-0.558554
	Chr04	potri.004g233200	-0.551253	-0.786808	-1.34973
	Chr03	potri.003g162200	-0.0790042	-0.500529	-0.332548
	scaffold_109	potri.T088800	-0.0926499	-0.600812	-1.18474
	Chr09	potri.009g096400	1.36778	1.17893	1.60721
	Chr06	potri.006g203200	-0.272727	-0.716406	-0.555898
	Chr09	potri.009g033600	-0.0334627	-0.490015	-0.374114
	Chr13	potri.013g072100	-0.302271	-0.690116	-0.739219
	Chr11	potri.011g120700	0.734092	0.336235	0.812187
	Chr06	potri.006g125500	-0.284839	-0.753619	-0.687817
	Chr16	potri.016g077200	-1.9009	-1.68616	-1.25661
	Chr11	potri.011g023900	1.34493	1.25323	1.65276
	Chr02	potri.002g156600	-0.685047	-0.748973	-0.616119
	Chr14	potri.014g055400	-0.142155	-0.702335	-0.851588
	Chr08	potri.008g074600	6.48668	6.63206	6.63756
	Chr06	potri.006g079900	-0.0361234	-0.394983	-0.206916
	Chr03	potri.003g019500	-0.340854	-0.446102	-0.201515
	Chr01	potri.001g056800	2.08209	1.99387	2.12866
	Chr05	potri.005g024400	0.946098	0.954609	1.37163
	Chr16	potri.016g074700	-1.86296	-1.94246	-1.61871
	Chr01	potri.001g267800	-0.103223	-0.468455	-0.385727
	Chr14	potri.014g174000	-3.18767	-3.39168	-2.98713
	Chr16	potri.016g141700	-0.256766	-0.573953	-0.512293
	Chr05	potri.005g049300	-0.501499	-0.936645	-1.11651
	Chr15	potri.015g041300	2.66455	2.51601	3.03585
	Chr10	potri.010g032800	-0.0422028	-0.666961	-0.590926
	Chr06	potri.006g082100	3.05154	2.84825	3.2227
	Chr01	potri.001g418000	-1.82293	-0.600482	-0.657294
	Chr06	potri.006g233400	-0.0141153	-0.493044	-0.397516
	Chr01	potri.001g210100	-0.0516705	-0.503915	-0.506383
	Chr09	potri.009g112000	0.68066	0.594791	1.05834
	Chr09	potri.009g007600	-2.59909	-0.694037	-0.530386
	Chr06	potri.006g220700	-0.430942	-0.662055	-0.85279
	Chr15	potri.015g109400	-0.254805	-0.373812	-0.615353
	Chr16	potri.016g018300	0.21028	-0.120942	0.268418
	Chr01	potri.001g267600	-0.357726	-0.572775	-1.28946
	Chr03	potri.003g196500	1.17765	1.12164	1.50471
	Chr06	potri.006g152200	-0.739122	-0.630816	-1.51248
	Chr01	potri.001g224500	-0.515379	-0.493944	-0.036613
	Chr12	potri.012g120400	1.90583	-1.10667	-0.712011
	Chr03	potri.003g085800	-0.469926	-1.07421	-0.908357
	Chr06	potri.006g143900	-0.624959	-0.945244	-0.66185
	Chr09	potri.009g097100	-0.156734	-0.521445	-1.34996
	Chr14	potri.014g087500	-1.58794	-2.07683	-2.09068
	Chr06	potri.006g145900	1.71398	-0.163061	1.40669
	Chr02	potri.002g055600	-0.38366	-0.570478	-0.644874
	Chr11	potri.011g003300	-0.559351	-0.753114	-0.677816
	Chr02	potri.002g006100	-0.327742	-0.906999	-1.66145
	Chr04	potri.004g020500	5.56475	5.4113	5.68529
	Chr05	potri.005g001300	-0.229387	-0.646782	-0.527025
	Chr18	potri.018g128700	-2.71521	-3.05328	-2.97128
	Chr05	potri.005g201800	-0.0508985	-0.515808	-0.223315
	Chr16	potri.016g054400	-1.20035	-1.42501	-1.80607
	Chr10	potri.010g252800	3.38503	-0.205256	-0.285693
	Chr06	potri.006g136500	-1.61993	-0.320507	-0.230137
	Chr10	potri.010g213500	-1.05746	-0.812071	-0.844074
	scaffold_1478	potri.T176000	-9.87609	-10.7882	-11.6665
	Chr01	potri.001g005000	3.96329	-0.0350572	3.59981
	Chr01	potri.001g317500	2.29731	-0.362048	-0.176618
	Chr04	potri.004g149300	-3.12034	-0.665042	-0.13335
	Chr09	potri.009g141700	3.08116	3.19334	3.51273
	Chr01	potri.001g332500	3.38636	-0.0589446	3.32991
	Chr01	potri.001g061200	-0.457949	-0.73855	-0.741204
	Chr08	potri.008g024900	-2.03261	-0.964238	-0.424816
	Chr14	potri.014g047600	2.49481	-0.339636	-0.480499
	Chr04	potri.004g012100	-1.15262	-1.37357	-1.62682
	scaffold_23	potri.T007000	-0.587956	-0.837186	-0.725428
	Chr01	potri.001g130100	-1.9475	-2.25607	-2.02021
	Chr02	potri.002g110600	-3.60809	-3.69232	-3.37576
	Chr10	potri.010g135100	5.68228	5.49892	5.76287
	scaffold_150	potri.T103700	-0.0191899	-0.363044	-1.31679
	Chr04	potri.004g067000	0.701656	-0.236934	-0.554763
	Chr13	potri.013g066000	-0.0475721	-0.901855	-0.661486
	Chr13	potri.013g041700	-0.0309291	4.03897	4.41848
	scaffold_190	potri.T117700	-1.64814	-0.190599	-1.59424
	Chr15	potri.015g102800	-5.02901	-4.97707	-4.53484
	Chr03	potri.003g181600	-0.845818	-0.442738	-0.453643
	Chr10	potri.010g007900	-2.03958	3.05003	3.28722
	Chr08	potri.008g068900	-0.691993	-0.693152	-0.775684
	Chr15	potri.015g040200	0.867369	-0.250286	0.825878
	Chr01	potri.001g227300	-3.29833	-3.22899	-2.93095
	Chr16	potri.016g024300	1.30969	0.675575	1.06008
	Chr14	potri.014g016200	-0.240632	0.192333	0.142126
	Chr02	potri.002g079400	-0.155027	-0.543936	-0.700196
	Chr14	potri.014g004600	-0.215954	-0.603659	-0.631557
	Chr01	potri.001g171800	0.765838	-0.19671	0.865097
	Chr05	potri.005g156900	-0.290371	-0.548677	-0.268646
	Chr04	potri.004g054000	-2.96539	-4.01915	-3.39273
	Chr01	potri.001g079900	6.82909	7.02365	6.66583
	Chr04	potri.004g176600	-0.24649	-0.682543	-0.643683
	Chr17	potri.017g144800	-0.672187	-1.21307	-0.961248
	Chr16	potri.016g066100	-0.109459	-0.259226	-0.747418
	Chr03	potri.003g016900	-0.41613	-0.44563	-0.850444
	Chr08	potri.008g168400	-0.256383	-0.915489	-0.806886
	Chr14	potri.014g033200	-0.0912546	-0.621458	-0.933227
	Chr16	potri.016g019000	3.08229	2.88967	3.28149
	Chr11	potri.011g101000	-0.270461	-0.669862	-0.482208
	Chr01	potri.001g228000	2.00332	-0.607192	-0.168208
	Chr15	potri.015g078000	-0.297269	-0.476011	-0.350163
	Chr10	potri.010g059300	-0.965881	-0.864396	-0.654633
	Chr06	potri.006g262300	-0.688446	-0.981091	-0.567496
	Chr13	potri.013g147100	1.43483	1.50714	1.73009
	Chr03	potri.003g122900	-0.587089	-0.601034	-0.822572
	Chr05	potri.005g213800	-0.320075	-0.623259	-2.21405
	Chr10	potri.010g002900	4.1084	3.90359	4.07374
	scaffold_27	potri.T018600	-1.09594	-0.68193	-0.281484
	Chr05	potri.005g146000	-0.100327	-0.282056	-0.431069
	scaffold_954	potri.T168800	-0.247733	-0.354911	-0.488374
	Chr01	potri.001g373800	2.15491	1.47152	1.72136
	Chr11	potri.011g132900	-0.848071	-0.960214	-0.35027
	Chr10	potri.010g205300	-2.08063	-0.810011	-1.62623
	Chr08	potri.008g153100	1.52568	1.25873	1.59451
	scaffold_943	potri.T168300	0.28816	-0.523787	0.61544
	Chr03	potri.003g191100	-0.0852136	-0.0466994	-0.33527
	Chr01	potri.001g270400	-1.37768	-1.73946	-1.1816
	Chr09	potri.009g143700	-0.198655	-0.491611	-0.337727
	Chr01	potri.001g258100	-0.478556	-0.66376	-0.939263
	Chr07	potri.007g140800	-1.04855	-1.20402	-0.925209
	Chr10	potri.010g042100	-0.0758178	-0.887577	-0.494594
	Chr09	potri.009g030700	0.218603	-0.201284	-0.376976
	Chr10	potri.010g073300	2.69038	2.76495	2.82868
	Chr17	potri.017g112800	-0.16784	-0.247903	-0.348968
	Chr10	potri.010g208300	-0.169792	-1.4481	-1.78322
	Chr19	potri.019g035300	-0.146434	-0.42851	-0.666562
	Chr05	potri.005g076000	-1.076	-0.944696	-0.413522
	Chr11	potri.011g104200	-0.490828	-0.742728	-0.566848
	Chr17	potri.017g138600	1.94579	1.74333	1.86338
	scaffold_2089	potri.T179400	-0.688134	-0.482213	-1.02011
	Chr06	potri.006g082500	-0.786034	-1.01163	-0.761451
	Chr06	potri.006g080100	2.41331	2.14243	2.33956
	Chr08	potri.008g119800	-0.487909	-0.250244	-0.765652
	Chr18	potri.018g102000	-2.98222	-3.52363	-3.31697
	Chr19	potri.019g059200	-0.0268331	-0.500082	-0.307513
	Chr02	potri.002g042600	-0.174342	-0.596306	-0.00671193
	Chr13	potri.013g102300	0.0573314	-0.489037	-0.144474
	Chr13	potri.013g137800	9.64974	8.97139	9.3397
	Chr05	potri.005g126200	-7.198	-0.0245413	-6.825
	Chr16	potri.016g042100	-0.0250001	-0.466222	-0.532065
	Chr06	potri.006g217300	-0.768453	-0.987893	-0.733262
	Chr14	potri.014g159800	1.24499	1.09258	1.00328
	Chr17	potri.017g072800	1.89996	1.77644	1.74685
	Chr09	potri.009g066800	-1.96206	-1.96976	-1.72858
	Chr01	potri.001g231000	-1.07328	-0.137838	-1.63021
	Chr02	potri.002g065300	5.31869	5.20292	5.78583
	Chr01	potri.001g164800	2.46204	2.54131	2.44824
	Chr04	potri.004g236600	-0.0498045	-0.500335	-0.30989
	Chr01	potri.001g222900	-0.375313	0.0531387	0.220899
	Chr06	potri.006g145300	-2.29198	-2.36061	-1.6628
	Chr13	potri.013g036700	2.41872	-0.263042	-1.05112
	Chr16	potri.016g142300	-0.444966	-0.0819644	-1.25543
	Chr04	potri.004g158200	4.82248	4.55757	4.382
	Chr01	potri.001g189800	-2.72966	-0.480837	-0.25377
	Chr08	potri.008g041800	-0.133518	-0.567655	-0.578454
	Chr13	potri.013g106200	-1.80712	-1.74393	-2.26415
	Chr03	potri.003g112600	-0.809489	-0.605085	-0.903916
	Chr05	potri.005g229000	-1.69402	-1.61763	-1.43615
	Chr03	potri.003g131600	-3.1952	-3.03996	-2.60429
	Chr06	potri.006g080900	-0.0964311	-0.38635	-0.371106
	Chr01	potri.001g459500	0.867817	0.407676	0.765994
	Chr06	potri.006g084400	-2.58701	-2.77653	-2.67619
	Chr08	potri.008g193300	3.7927	-0.244533	3.81725
	Chr04	potri.004g155500	-0.37929	-0.681933	-0.352882
	Chr08	potri.008g002300	-0.0665688	-0.504033	-0.247445
	Chr09	potri.009g109000	-2.7725	-3.36164	-3.0024
	Chr01	potri.001g112000	4.68269	-0.387135	-0.756369
	Chr05	potri.005g204300	-2.92047	-0.114074	-2.78929
	Chr07	potri.007g124600	-0.00386139	-0.20412	-0.240266
	Chr08	potri.008g055900	-1.30948	-1.43635	-1.7835
	Chr11	potri.011g105400	0.242177	0.0274745	0.268539
	Chr15	potri.015g128200	1.43156	1.79864	2.29114
	Chr19	potri.019g111600	-0.0632696	-0.597646	-0.27587
	Chr06	potri.006g264500	-0.0591284	-0.516908	-0.468216
	Chr07	potri.007g100900	-1.24615	-0.115361	-1.24708
	Chr03	potri.003g200600	-0.0356507	-0.618541	-0.801667
	Chr01	potri.001g053700	-0.656733	-0.834872	-0.456538
	Chr14	potri.014g075800	0.213466	-0.0431512	0.241751
	Chr02	potri.002g126900	0.877898	1.20985	1.37911
	Chr01	potri.001g459400	-0.389556	-0.340636	-0.214483
	Chr14	potri.014g106900	-0.139616	-1.59104	-2.11829
	Chr08	potri.008g117700	-1.08989	-0.224422	-0.0153763
	scaffold_21	potri.T005700	7.70259	-0.0284917	7.7201
	Chr09	potri.009g105200	-7.46859	-7.83138	-7.65785
	Chr17	potri.017g140600	7.30396	6.95462	7.26546
	Chr03	potri.003g110100	-0.198247	-0.351544	-0.14971
	Chr18	potri.018g120400	3.41408	3.48545	3.47197
	Chr11	potri.011g013700	-5.56888	-6.01838	-0.309843
	Chr02	potri.002g122700	5.45771	5.431	5.78231
	Chr02	potri.002g243500	-3.66246	-0.400119	-0.169053
	Chr19	potri.019g019300	0.967607	0.50545	0.701639
	Chr09	potri.009g111600	-0.139148	-0.477802	-0.609246
	Chr04	potri.004g086900	-0.0233425	-0.908826	-0.942393
	Chr06	potri.006g234000	0.796239	0.655563	0.851042
	Chr06	potri.006g010900	-1.46055	-0.453836	-0.849639
	Chr02	potri.002g212700	-0.832847	-0.408817	0.234911
	Chr03	potri.003g151000	6.48279	6.8564	6.8088
	Chr02	potri.002g185000	-0.031942	-0.54342	-0.276951
	Chr07	potri.007g109100	2.32832	2.19623	2.46247
	Chr09	potri.009g035800	-2.06517	-0.496509	-0.593073
	Chr01	potri.001g422800	2.42871	2.1854	2.54275
	Chr17	potri.017g072900	-3.50171	-3.18707	-3.29327
	Chr08	potri.008g001000	-0.069777	-0.469062	-0.684011
	Chr02	potri.002g141000	-0.462202	-0.542501	-0.616531
	Chr16	potri.016g010200	0.868261	0.704488	0.94415
	Chr06	potri.006g267400	-1.96177	-2.21267	-2.07812
	Chr07	potri.007g087000	-0.369194	-0.605946	-0.474553
	Chr19	potri.019g124300	0.797067	1.16718	0.93165
	Chr01	potri.001g256500	2.21404	1.93599	2.18169
	Chr08	potri.008g080300	0.595952	-0.425422	0.514201
	Chr13	potri.013g044800	-0.613688	-1.23861	-1.02616
	Chr17	potri.017g106900	-0.180561	-0.426461	-0.542565
	scaffold_20	potri.T004300	-3.14448	-3.53845	-3.60732
	Chr10	potri.010g116600	-0.0562411	-0.354369	-0.0583205
	Chr01	potri.001g300500	-3.83055	-0.472468	-0.35884
	Chr09	potri.009g169800	1.38902	-0.282327	-0.235319
	Chr01	potri.001g129000	-0.644988	-0.333903	-0.101094
	Chr10	potri.010g035000	-0.126303	-0.240383	-0.584409
	Chr03	potri.003g153000	-1.43001	-2.146	-2.37177
	Chr11	potri.011g104900	1.46077	-0.0115128	1.21477
	Chr07	potri.007g145000	0.703977	-0.112253	0.988996
	Chr11	potri.011g043100	-0.907688	-1.29996	-0.815256
	Chr01	potri.001g350300	-0.327855	-0.53326	-0.468646
	Chr11	potri.011g133300	-0.0451218	-1.73659	-0.0417996
	Chr04	potri.004g222300	1.80032	-0.539774	-0.311513
	Chr01	potri.001g094800	1.85123	1.1737	2.24612
	Chr06	potri.006g057300	-1.4548	-1.67237	-1.63013
	Chr01	potri.001g235500	2.25358	1.86418	2.29227
	Chr01	potri.001g365300	-0.427407	-0.378073	-0.63363
	scaffold_68	potri.T066600	-0.0117863	-0.21484	-1.45753
	Chr08	potri.008g103300	-0.0592562	-0.572537	-1.01749
	Chr03	potri.003g180600	-0.193362	-0.306216	-0.839519
	Chr11	potri.011g142700	-0.57093	-0.848797	-0.947794
	Chr10	potri.010g185100	-0.0529446	-0.0690631	-0.647378
	Chr02	potri.002g217200	1.03354	-0.45567	-0.390971
	Chr01	potri.001g286800	-0.119505	-0.420676	-2.11095
	Chr02	potri.002g011800	-0.132526	-0.447605	-0.407531
	Chr06	potri.006g254600	-0.447607	-1.03256	-0.587682
	Chr05	potri.005g128800	-0.0322411	-0.550246	-0.399686
	Chr07	potri.007g093100	0.631894	-0.257943	-0.2244
	Chr06	potri.006g025300	-0.165812	-0.53461	-0.614291
	Chr03	potri.003g099700	-3.51059	-3.27877	-2.83354
	Chr04	potri.004g201400	5.00256	-0.20167	-0.513538
	Chr02	potri.002g048000	-0.153874	-0.730323	-0.488934
	Chr18	potri.018g105100	1.9974	-0.436249	-0.766008
	Chr04	potri.004g025200	-0.948058	-2.22417	-1.80545
	Chr16	potri.016g069000	3.23395	3.05168	3.47612
	Chr12	potri.012g085700	0.183455	-0.298082	-0.285183
	Chr12	potri.012g093000	-2.87352	-0.491126	-0.426782
	Chr17	potri.017g027500	-0.193914	-0.830904	-0.48642
	Chr02	potri.002g254100	-0.437088	-0.329477	-0.442488
	Chr10	potri.010g092900	1.08381	0.786111	1.13062
	Chr01	potri.001g259100	-0.871975	-0.987456	-0.57576
	Chr18	potri.018g062300	-0.15883	1.91194	2.20913
	Chr08	potri.008g117600	-0.0271364	-0.425078	-0.688067
	Chr01	potri.001g253700	-1.37339	-1.8234	-1.59447
	Chr16	potri.016g126800	-0.354156	-0.903633	-1.05016
	Chr02	potri.002g065900	-1.69097	-0.463899	-2.91549
	Chr14	potri.014g147700	3.11063	-0.185909	-0.234574
	Chr10	potri.010g186500	0.578295	0.73436	0.773781
	Chr15	potri.015g114400	-2.5488	-2.06424	-1.97594
	Chr09	potri.009g073500	2.73625	2.77338	2.94899
	Chr10	potri.010g192200	0.163413	-0.420828	-0.163391
	Chr09	potri.009g031400	3.19982	3.25675	3.45044
	Chr02	potri.002g079200	-3.36274	-0.550375	-0.633553
	Chr19	potri.019g085900	0.44825	0.252133	0.682907
	Chr04	potri.004g075800	-0.113885	-0.558915	-0.404769
	Chr14	potri.014g157100	-2.39025	-0.0685519	-2.67428
	Chr10	potri.010g082400	3.56492	3.80351	3.89293
	scaffold_861	potri.T165500	-1.09663	-1.15983	-0.831862
	Chr14	potri.014g023700	1.3267	0.73096	1.26084
	scaffold_86	potri.T078500	-2.29007	-0.130087	-0.0723981
	Chr13	potri.013g075900	-0.425165	-1.06268	-0.000745088
	Chr05	potri.005g128900	2.20699	-0.687283	-0.416016
	Chr08	potri.008g042400	-0.0443747	-0.49833	-0.484222
	Chr04	potri.004g153800	-0.215149	-0.992748	-0.988912
	Chr08	potri.008g017100	-1.823	-0.0592165	-1.09877
	Chr09	potri.009g037400	-1.16273	-1.40277	-1.86141
	scaffold_30	potri.T025700	1.576	-1.02677	-0.551713
	Chr09	potri.009g169000	-0.169841	-0.47707	-0.270395
	Chr04	potri.004g171300	-0.296754	-0.546593	-0.349003
	Chr01	potri.001g320400	-0.15396	-0.62043	-0.687739
	Chr07	potri.007g119600	-5.12913	-5.70534	-5.54967
	Chr01	potri.001g174300	-0.0329124	5.28466	5.46774
	Chr12	potri.012g063800	-0.587882	-1.07252	-1.65153
	Chr13	potri.013g041300	0.898409	0.525478	0.955022
	Chr05	potri.005g187500	-6.14025	-6.16762	-5.44892
	Chr17	potri.017g058200	5.68664	-0.30168	5.62038
	Chr07	potri.007g078700	1.60687	-0.41534	-0.223148
	Chr04	potri.004g025900	-2.31484	-1.1093	-1.78913
	Chr10	potri.010g244100	-0.20694	-1.1569	-0.991405
	Chr14	potri.014g156700	0.619928	-0.269483	-0.336001
	Chr02	potri.002g088100	-0.0231665	-0.484933	-0.290436
	Chr05	potri.005g172900	-0.124822	-0.676378	-0.79317
	Chr05	potri.005g127900	-0.574219	-0.850948	-0.668154
	Chr17	potri.017g155200	-0.208486	-1.45932	-0.895708
	Chr17	potri.017g105300	-2.79117	-0.822687	-1.20312
	Chr10	potri.010g110000	4.55896	-0.254001	-0.176328
	Chr02	potri.002g112200	-0.053745	-0.278854	-0.438194
	Chr01	potri.001g376500	-0.270596	-0.435451	-0.487682
	Chr15	potri.015g108600	-0.0824063	-0.876525	-1.03378
	Chr03	potri.003g031700	-0.0175546	-0.436633	-0.120389
	Chr06	potri.006g228800	-0.327505	-1.07429	-1.65904
	Chr03	potri.003g076800	-0.758945	-1.3386	-1.43747
	Chr14	potri.014g048500	-0.599547	-0.0840791	-0.586294
	Chr09	potri.009g024000	-0.293864	-0.680506	-0.426553
	Chr08	potri.008g132100	-0.237709	-0.37665	-0.353452
	Chr10	potri.010g156900	-2.19617	-0.103354	-2.35875
	Chr01	potri.001g280700	1.03728	1.0128	1.146
	Chr13	potri.013g121300	-0.800654	-0.563564	-1.53636
	Chr12	potri.012g084400	-0.399007	-0.75082	-0.276972
	Chr15	potri.015g083300	1.53318	1.609	1.82467
	Chr03	potri.003g016400	-1.14531	-0.467308	-0.504583
	Chr13	potri.013g034400	-1.10614	-1.67755	-1.30803
	Chr14	potri.014g122000	8.79656	8.90894	8.75757
	Chr09	potri.009g038700	-6.74372	-7.42094	-7.17516
	Chr01	potri.001g244900	1.68777	1.43442	1.43215
	Chr01	potri.001g037000	-0.423017	-0.831965	-0.331701
	Chr02	potri.002g226300	0.529215	0.382318	0.490846
	Chr07	potri.007g075700	3.35868	2.88164	3.11656
	Chr03	potri.003g180700	-0.762265	-1.06246	-0.961489
	Chr04	potri.004g181700	-0.53707	-0.502031	-1.35375
	Chr01	potri.001g088000	1.76612	-0.29138	-0.210619
	Chr06	potri.006g109500	0.235869	0.0624736	0.129327
	Chr10	potri.010g044600	-0.0691357	-0.543041	-0.18984
	Chr01	potri.001g023500	-0.599254	-0.181265	0.270481
	Chr07	potri.007g023600	-0.373369	-0.877526	-0.815945
	Chr01	potri.001g320100	0.855556	-0.289904	0.147198
	Chr05	potri.005g051300	-0.496959	-0.518142	-0.579085
	Chr06	potri.006g179400	-2.32448	-0.178902	-2.27476
	Chr01	potri.001g446000	0.412987	0.669381	-0.052785
	Chr18	potri.018g027300	3.49197	3.03919	3.26717
	Chr17	potri.017g012800	1.33246	1.2145	1.61969
	Chr01	potri.001g337200	-1.11407	-1.88334	-1.32624
	Chr17	potri.017g115400	3.41084	3.25997	3.51508
	Chr04	potri.004g037200	-3.17966	-3.72132	-3.46279
	Chr12	potri.012g055500	-0.344162	-0.297157	-0.144155
	Chr12	potri.012g047400	1.92745	-0.314488	1.8936
	Chr01	potri.001g118400	-0.0230351	-0.818447	-1.40521
	Chr03	potri.003g106300	-0.107468	-0.530629	-3.0743
	Chr02	potri.002g013500	-0.0117693	-0.302591	-0.150805
	Chr01	potri.001g050700	-0.27037	-0.782695	-0.90375
	Chr16	potri.016g020700	-0.265237	-0.88502	-0.817676
	Chr12	potri.012g104100	-1.45268	-1.75217	-1.08455
	Chr14	potri.014g000400	-0.286906	-0.717533	-0.969415
	Chr12	potri.012g030100	-3.60837	-2.95446	-3.34577
	Chr10	potri.010g105900	-0.223868	-0.49225	-0.571722
	Chr01	potri.001g434000	0.247938	0.0657286	0.192665
	Chr01	potri.001g175200	-0.0765614	-0.7004	-0.36258
	Chr05	potri.005g010800	-0.11717	-0.196981	-0.505647
	Chr01	potri.001g454800	-0.159475	-0.0999831	-0.621086
	scaffold_66	potri.T063400	-1.26134	-1.17663	-0.856973
	Chr09	potri.009g073100	0.209538	-1.54335	-0.00647081
	Chr07	potri.007g003400	3.41751	-0.312382	-0.095347
	Chr17	potri.017g055800	-0.583032	-0.560798	-0.741486
	Chr01	potri.001g021600	-0.746849	0.86237	-0.247636
	Chr09	potri.009g140800	2.88248	2.54765	3.12381
	Chr04	potri.004g100700	0.576987	0.408214	0.719893
	Chr19	potri.019g048200	-1.76806	-2.33126	-1.82626
	Chr14	potri.014g087900	1.72093	-0.344091	-0.234139
	Chr05	potri.005g079200	-0.206062	-0.496127	-0.38176
	Chr06	potri.006g247000	0.615666	0.564569	0.604697
	Chr16	potri.016g030800	-1.46288	-1.64909	-1.30329
	Chr16	potri.016g097000	-0.175355	-0.589023	-0.548671
	Chr03	potri.003g177600	-0.297276	-0.718736	-1.21864
	Chr11	potri.011g097100	-0.0140399	-0.423478	-0.166612
	Chr04	potri.004g102800	-0.416003	-0.709294	-1.07089
	Chr02	potri.002g005100	-0.587813	-0.659909	-0.48742
	Chr05	potri.005g003800	-0.16721	-0.530307	-0.359826
	Chr12	potri.012g015100	-0.0475825	-3.11532	-3.34343
	Chr06	potri.006g065800	1.86124	-0.479711	1.75514
	Chr05	potri.005g167300	-0.196841	-1.09446	-0.679615
	Chr02	potri.002g091200	-0.257737	-0.729908	-0.662288
	Chr18	potri.018g036100	-2.65013	-2.86217	-2.15644
	Chr07	potri.007g029400	4.04204	3.87771	4.11724
	Chr01	potri.001g193400	0.990521	0.549378	0.860623
	Chr16	potri.016g103400	-1.01858	-0.854525	-0.288093
	Chr08	potri.008g213400	-0.0503015	-0.227234	-0.388306
	Chr01	potri.001g207700	-0.132282	-0.503367	-0.0955141
	Chr01	potri.001g205900	-0.107293	-1.27097	-1.70901
	Chr16	potri.016g012100	-0.608941	-0.27997	-0.0712578
	Chr17	potri.017g150300	-0.36393	-0.616701	-0.851662
	Chr10	potri.010g050600	-0.0836799	-0.662586	-0.2568
	Chr02	potri.002g136600	2.827	2.64638	2.69611
	Chr15	potri.015g085300	-0.687029	-1.0599	-1.13341
	Chr13	potri.013g005100	-0.0280395	-0.214878	-0.119742
	Chr05	potri.005g084600	-3.38179	-3.55316	-2.58933
	Chr02	potri.002g175600	-0.3069	-0.180199	-0.509211
	Chr01	potri.001g132900	-1.38895	-1.67165	-1.66523
	Chr02	potri.002g160800	0.300134	-0.200832	-0.707067
	Chr05	potri.005g156400	0.376367	0.379334	0.960686
	Chr16	potri.016g116400	-0.424963	-0.622998	-0.940661
	Chr19	potri.019g034000	2.29332	1.92328	2.04592
	Chr05	potri.005g235900	-1.80945	-0.384106	-0.106446
	Chr01	potri.001g037500	-0.579731	-0.0870823	-0.960225
	Chr03	potri.003g095400	-0.202422	-0.30337	-0.377758
	Chr17	potri.017g093900	-0.144512	-0.82542	-0.0964596
	Chr01	potri.001g240600	-0.148658	-1.14822	-0.035687
	Chr06	potri.006g210700	-1.94833	-1.38615	-0.689042
	Chr06	potri.006g125900	-0.197974	-0.499304	-0.466648
	Chr04	potri.004g234200	-0.142686	-0.747362	-0.642041
	Chr07	potri.007g138700	-2.20836	-2.57313	-2.15287
	Chr01	potri.001g277800	-0.139344	-0.502703	-0.329878
	Chr12	potri.012g066900	-0.886639	-1.06018	-0.916418
	Chr14	potri.014g064100	-0.950977	-1.14874	-1.20675
	Chr18	potri.018g050800	2.91309	2.73074	2.97857
	Chr02	potri.002g256900	-0.243234	-0.558028	-0.864883
	Chr01	potri.001g457800	-2.05843	-0.290801	-0.166109
	Chr11	potri.011g008700	-4.04158	-0.719184	-0.214399
	Chr18	potri.018g030300	-0.0257509	-0.196608	3.96811
	Chr13	potri.013g043500	-1.18384	-0.28035	-0.294711
	Chr09	potri.009g015400	-0.530554	-1.00539	-0.845057
	Chr04	potri.004g000400	-0.962718	-0.714924	-2.3056
	Chr18	potri.018g094500	-4.02169	-3.15949	-3.16358
	Chr04	potri.004g201700	4.17033	-0.339404	-0.369683
	Chr06	potri.006g002500	-1.17355	-1.11295	-0.992867
	Chr12	potri.012g141400	-0.86999	-1.12987	-0.189385
	Chr17	potri.017g021700	2.37239	1.97302	2.15384
	Chr18	potri.018g003100	3.96905	3.71937	4.02868
	Chr06	potri.006g256000	-1.43007	-1.71835	-1.27614
	Chr08	potri.008g039600	-0.466979	-0.925987	-1.2942
	Chr01	potri.001g146800	-1.36068	-1.58244	-1.52792
	Chr16	potri.016g021000	-0.194233	-0.399476	-0.271457
	Chr16	potri.016g011200	-1.13714	-1.32449	-1.39507
	Chr18	potri.018g018400	3.72391	-0.3405	-0.472883
	Chr08	potri.008g210400	-1.88241	-2.1123	-2.07964
	Chr06	potri.006g268000	-2.73704	-1.2635	-0.425139
	Chr15	potri.015g041800	-0.0830189	-0.538974	-0.401735
	Chr18	potri.018g002700	-0.389274	-0.162642	-0.894889
	Chr01	potri.001g397800	-0.279976	-0.932064	-1.0928
	Chr14	potri.014g113900	-1.21217	-0.556347	-0.0500373
	Chr06	potri.006g279900	-0.0333323	-0.26883	-0.356952
	Chr05	potri.005g227000	-0.631212	-0.568931	-0.72786
	Chr09	potri.009g036800	1.87654	-0.950482	-0.286274
	Chr12	potri.012g131900	-0.975761	-0.883701	-0.858533
	Chr04	potri.004g069300	-0.0682803	-0.0995147	0.668659
	Chr05	potri.005g249500	-0.593184	0.638368	-1.52595
	Chr03	potri.003g131800	3.01325	2.96453	3.05625
	Chr03	potri.003g065800	0.299009	-0.391661	0.0793385
	scaffold_25	potri.T012500	7.57546	7.4198	7.6287
	Chr01	potri.001g200500	-0.182664	-0.548533	-0.427147
	Chr01	potri.001g258600	-0.115291	-0.653234	-0.599197
	Chr01	potri.001g088200	0.954917	-0.378359	-0.40216
	Chr12	potri.012g118800	-2.08549	-2.38751	-2.59472
	Chr08	potri.008g143800	1.24873	-0.479728	-0.526016
	Chr03	potri.003g175800	-1.41025	-1.80468	-1.16764
	Chr19	potri.019g130300	2.51178	2.20644	2.24364
	scaffold_960	potri.T169100	0.718196	0.631695	0.633476
	Chr06	potri.006g171500	-0.510581	-0.69889	-1.13561
	Chr06	potri.006g053300	1.66796	1.78308	1.8168
	Chr16	potri.016g062800	-1.13784	-0.526242	-0.820515
	scaffold_158	potri.T106100	-0.244147	-0.348388	-0.493444
	Chr13	potri.013g143900	-0.785691	-1.52453	-2.74553
	Chr09	potri.009g032400	-0.0491833	-0.84531	-0.336195
	Chr07	potri.007g015500	0.00237431	-0.604193	-0.810346
	Chr08	potri.008g146500	0.334629	0.467481	0.808017
	Chr06	potri.006g100900	-0.395013	-0.409092	-0.474834
	Chr10	potri.010g128900	-0.242422	-0.222628	-0.748781
	Chr05	potri.005g044400	-0.567874	-0.616099	-0.439139
	Chr14	potri.014g130800	-2.21161	-2.56292	-2.08794
	Chr10	potri.010g058400	3.10305	-0.553035	-0.140771
	Chr19	potri.019g093500	-0.76941	-0.132061	-0.222286
	Chr02	potri.002g043100	6.36905	6.09879	6.37921
	scaffold_20	potri.T002100	-0.715366	-0.311845	-0.542663
	Chr19	potri.019g081200	-1.70446	-1.1936	-1.42027
	Chr14	potri.014g093200	-0.372824	-0.939948	-1.00421
	Chr07	potri.007g024700	-2.44851	-2.93412	-0.41906
	Chr01	potri.001g059500	1.4553	-0.488454	-1.46831
	scaffold_143	potri.T100300	3.17614	2.88521	-1.34696
	Chr10	potri.010g139700	0.471727	-0.0968448	-0.0702978
	Chr05	potri.005g170800	-0.335887	-0.402254	-0.419768
	Chr01	potri.001g285100	-1.52672	-0.621511	-0.127109
	Chr02	potri.002g003300	0.834573	1.06966	-0.167969
	Chr01	potri.001g087200	-1.11936	-0.371117	-0.633634
	Chr17	potri.017g023500	-0.382576	-0.615082	-0.0780327
	Chr15	potri.015g047100	5.3169	5.364	5.94115
	Chr08	potri.008g212500	-0.259474	-0.128692	0.372308
	Chr08	potri.008g013300	-3.57308	-4.17811	-3.69211
	Chr05	potri.005g257300	-0.716116	-1.40543	-1.13784
	Chr15	potri.015g095500	6.81366	-0.0740249	7.12919
	Chr02	potri.002g163400	-0.532645	-1.03633	-1.1895
	scaffold_32	potri.T030700	-0.221701	-0.911623	-1.61909
	Chr06	potri.006g077200	6.78666	6.97035	7.24447
	Chr08	potri.008g194200	-2.74552	-0.567851	-0.399766
	Chr13	potri.013g159600	-0.365564	-0.510184	-0.322612
	Chr15	potri.015g141900	-2.01432	-2.03341	-1.85162
	Chr08	potri.008g130700	-0.246643	-0.859998	-1.00824
	Chr05	potri.005g237300	-0.792611	-1.00993	-1.38947
	Chr13	potri.013g046300	-0.514472	-0.773471	-0.374581
	Chr12	potri.012g119900	0.798399	-0.235332	0.78087
	Chr14	potri.014g142900	-0.0306647	-0.354852	-0.122322
	Chr12	potri.012g112500	-1.89286	-1.93279	-2.29763
	Chr06	potri.006g090600	-0.138998	-0.455661	-0.861621
	Chr04	potri.004g103700	2.30786	2.2482	2.47854
	Chr08	potri.008g185100	-2.28589	-2.66716	-2.31827
	Chr02	potri.002g134700	0.0639651	-1.24223	-0.251953
	Chr05	potri.005g146600	1.03775	-0.583987	-0.0734374
	Chr08	potri.008g199100	-0.456352	-0.533971	-0.875342
	Chr01	potri.001g157800	-0.0775233	-0.432957	-0.211927
	Chr16	potri.016g047800	-0.725352	-1.09267	-0.906431
	Chr17	potri.017g058700	-0.502582	-0.904306	-0.435768
	Chr05	potri.005g168700	-0.0590625	-0.665144	-0.82455
	Chr07	potri.007g091900	-3.17682	-0.287928	-0.85403
	Chr04	potri.004g091100	0.975112	1.29278	1.62638
	Chr07	potri.007g000400	0.294673	0.0723595	0.316832
	Chr05	potri.005g002200	-0.138043	-0.260052	-0.67598
	Chr14	potri.014g016300	-2.90807	-3.32975	-2.876
	Chr01	potri.001g180100	-0.221232	-0.350607	-0.201357
	Chr17	potri.017g000500	-0.225435	-0.52106	-0.664483
	Chr19	potri.019g017500	0.295696	0.699705	1.0493
	Chr10	potri.010g099600	-0.32805	-0.0394724	-0.0214141
	Chr16	potri.016g086100	-0.62635	-1.01155	-0.700239
	Chr17	potri.017g080000	5.00896	4.85627	4.87983
	Chr02	potri.002g008600	0.640479	-0.336932	-0.312174
	Chr10	potri.010g003600	-0.805299	-0.901354	-0.617679
	Chr10	potri.010g194400	-2.12869	-0.62921	-0.202869
	Chr10	potri.010g026900	0.744143	0.357221	-0.116455
	Chr01	potri.001g152300	1.42344	-0.883946	-0.331594
	Chr14	potri.014g134200	3.98912	3.75055	3.9101
	Chr07	potri.007g002200	-3.34064	-3.56512	-3.38537
	Chr02	potri.002g184100	-0.91734	-0.0648317	0.885939
	Chr04	potri.004g231400	-0.0238897	-0.0475162	-0.491615
	Chr05	potri.005g168600	5.15902	-0.69564	-0.999449
	Chr12	potri.012g065000	-1.72098	-0.623682	-0.605136
	Chr14	potri.014g006900	-1.24496	-1.48904	-2.08375
	scaffold_29	potri.T022300	-3.76385	-4.57895	-4.22413
	Chr17	potri.017g063300	3.96142	3.65562	3.74435
	Chr17	potri.017g047900	1.66026	-0.459881	-0.141208
	Chr09	potri.009g111800	-0.188676	-0.0152059	0.296156
	Chr10	potri.010g147000	-2.54473	-3.81526	-3.07566
	Chr14	potri.014g052100	4.81424	-0.229973	4.56309
	Chr01	potri.001g366900	-0.00677631	-0.659519	-0.646958
	Chr15	potri.015g024200	5.46068	5.75725	5.90185
	Chr11	potri.011g126300	-0.268243	-0.688252	-0.799504
	Chr14	potri.014g156000	2.62654	2.10089	2.39724
	scaffold_150	potri.T104000	1.14397	0.952457	1.14853
	Chr10	potri.010g185900	-2.24131	-1.45261	-2.8939
	Chr14	potri.014g103100	-0.581346	-0.303776	-0.692652
	Chr02	potri.002g155100	-3.13768	-3.50972	-2.37202
	Chr10	potri.010g093100	0.558771	1.03557	1.26677
	Chr17	potri.017g050900	5.27946	5.03557	5.11041
	Chr19	potri.019g105900	-0.12534	-0.492096	-0.315867
	Chr10	potri.010g172000	1.15574	-0.605434	1.21558
	Chr12	potri.012g084200	-1.18622	-1.38567	-1.26755
	Chr09	potri.009g111900	4.74794	5.21857	5.44929
	Chr17	potri.017g086200	-0.37095	-0.880117	-1.09522
	Chr06	potri.006g007200	-0.29371	-0.922165	-0.916139
	scaffold_29	potri.T022000	-0.338577	-0.983895	-0.403523
	Chr11	potri.011g078800	-0.0663763	-0.428915	-0.363857
	Chr01	potri.001g069500	-0.00153072	-0.811762	-0.642108
	Chr02	potri.002g162600	-0.191119	-0.300887	-0.440554
	Chr01	potri.001g300400	-0.0444532	-0.325566	-0.394263
	Chr05	potri.005g230700	0.56053	-0.0930094	0.50351
	Chr04	potri.004g078000	5.51258	5.3829	5.78255
	Chr05	potri.005g117100	-3.99015	-1.39339	-1.49899
	Chr08	potri.008g216700	0.911996	0.376695	0.609943
	Chr14	potri.014g132000	-0.404109	-0.871432	-0.0545303
	Chr10	potri.010g083900	-0.309919	-0.757434	-0.184506
	Chr15	potri.015g067600	-0.295071	-0.538738	-0.408633
	Chr01	potri.001g270500	1.18709	0.94959	1.35386
	Chr14	potri.014g198300	-3.80165	-3.59436	-3.28123
	Chr03	potri.003g030000	3.66311	-0.249473	-0.364575
	Chr16	potri.016g113300	-0.336806	-0.387241	-1.00216
	Chr15	potri.015g113700	-0.572387	-0.571958	-0.678289
	scaffold_20	potri.T003400	2.79367	2.63332	2.78928
	Chr11	potri.011g045300	2.31492	2.05702	2.29215
	Chr16	potri.016g084400	2.93684	2.96796	3.16325
	Chr12	potri.012g139100	-4.36147	-4.71082	-4.40396
	Chr11	potri.011g081400	4.98264	4.7295	4.64651
	Chr17	potri.017g023900	-0.606196	-0.963611	-0.322178
	Chr04	potri.004g192500	-3.13761	-2.98137	-2.91796
	Chr14	potri.014g106800	-0.762821	-1.63887	-2.43073
	Chr08	potri.008g145500	-0.145905	-0.904196	-1.02324
	Chr13	potri.013g017300	-3.07055	-1.52917	-1.74498
	Chr02	potri.002g198000	-0.275113	-0.611495	-1.07058
	Chr01	potri.001g362600	-0.493155	-0.167381	-0.904752
	Chr08	potri.008g200000	-0.904172	-1.14012	-0.334258
	Chr03	potri.003g163700	-0.0257057	1.21575	0.706636
	Chr03	potri.003g004700	4.09902	4.0233	4.30515
	Chr06	potri.006g110500	-0.643565	-0.696015	-2.29563
	Chr08	potri.008g093400	-0.0842561	-0.4775	-0.56675
	scaffold_92	potri.T081000	-0.207596	-0.576194	-0.531044
	Chr16	potri.016g017100	-0.422375	-0.0434397	-0.217909
	Chr06	potri.006g233900	-2.08942	-2.11734	-2.31578
	Chr03	potri.003g166000	-0.735149	-0.636749	-0.549869
	Chr11	potri.011g046900	1.28915	-0.371657	-0.641663
	Chr14	potri.014g120800	-0.341808	-1.0207	-1.14175
	Chr08	potri.008g194300	-0.793563	-0.847793	-0.761918
	Chr11	potri.011g022400	1.28469	-0.156975	-0.586133
	scaffold_447	potri.T145700	-0.0327883	-0.229891	-0.646583
	Chr01	potri.001g135900	2.12278	-0.02599	2.25735
	Chr01	potri.001g083900	3.41825	3.43396	3.54124
	Chr05	potri.005g167900	-0.390099	-0.394826	-0.283225
	Chr02	potri.002g100800	-0.0492143	-0.415921	-0.397137
	Chr01	potri.001g449500	3.19578	-0.560375	-1.15739
	Chr01	potri.001g234500	-2.51814	-2.44315	-2.65959
	Chr10	potri.010g112200	-0.342591	-1.05461	-1.0542
	Chr08	potri.008g154800	0.700369	0.489473	0.549801
	Chr02	potri.002g137600	-2.08026	-0.388017	-0.0676008
	Chr16	potri.016g133500	-0.454366	-0.670191	-0.736315
	Chr10	potri.010g240200	-4.61788	-0.58575	-4.40217
	Chr15	potri.015g000400	-0.206511	-0.766505	-0.358209
	Chr06	potri.006g023400	0.536618	0.389342	0.645912
	Chr01	potri.001g432800	-1.53162	-2.21282	-1.48175
	Chr18	potri.018g029800	-0.166666	-0.500432	-0.39233
	Chr05	potri.005g126700	-1.51937	-2.03822	-0.344489
	Chr10	potri.010g020600	3.46761	-0.6826	-0.530139
	Chr12	potri.012g124700	-3.35084	-3.56048	-2.32324
	Chr06	potri.006g123500	2.88439	2.03919	2.58588
	Chr09	potri.009g088700	-0.693952	-0.270073	-0.515612
	Chr17	potri.017g059300	-0.639311	-0.570115	-0.861122
	Chr06	potri.006g273600	-1.63507	-1.8088	-1.73385
	Chr19	potri.019g052700	-0.420028	-0.767221	-1.02786
	Chr14	potri.014g089600	-0.265683	-0.294148	-0.782901
	Chr06	potri.006g113400	-0.292809	-0.804955	-1.10367
	Chr12	potri.012g073300	-1.25025	-0.516927	-0.238246
	Chr18	potri.018g096200	-1.1291	-1.2182	-1.34019
	Chr08	potri.008g018800	-0.522577	-0.870321	-0.679695
	Chr02	potri.002g204400	-0.378434	-0.489123	-0.115907
	Chr05	potri.005g228200	-0.0557637	-0.385706	0.200168
	Chr01	potri.001g147600	0.917768	0.6728	0.877312
	Chr03	potri.003g005700	-0.16106	-0.341227	-0.110935
	Chr04	potri.004g033300	0.80194	1.15882	1.12657
	Chr02	potri.002g205900	-0.388964	-0.478399	-0.109184
	Chr01	potri.001g165900	-0.983214	-1.29039	-0.930936
	Chr01	potri.001g103800	-0.0689627	-0.376103	1.02709
	Chr17	potri.017g118000	-0.71074	-0.636474	-0.274009
	Chr05	potri.005g156700	3.92344	3.9819	4.24892
	Chr01	potri.001g354400	-4.87113	-4.76572	-4.90406
	Chr19	potri.019g104700	-0.979151	-0.162401	-0.00266021
	Chr16	potri.016g083900	-0.0703942	-0.872131	-0.859101
	Chr13	potri.013g036600	-1.28884	-0.532723	-0.812157
	Chr19	potri.019g099100	-2.81057	-0.0783092	-0.351154
	Chr10	potri.010g019300	4.51766	4.30262	4.80296
	Chr06	potri.006g157900	-2.18638	-0.464724	-2.23201
	Chr10	potri.010g242600	1.83733	1.86016	1.99558
	Chr08	potri.008g052700	-1.17759	-0.654704	-0.199796
	Chr10	potri.010g149800	-1.56279	-0.175154	-0.437274
	Chr03	potri.003g201000	3.06463	2.75279	2.6039
	Chr04	potri.004g138000	-0.157108	-0.692608	-0.320847
	Chr10	potri.010g046800	2.88168	2.73473	2.91163
	Chr02	potri.002g182100	-0.16563	-0.952326	-0.513759
	Chr07	potri.007g123100	1.8214	1.72589	1.47397
	Chr06	potri.006g104600	3.15624	-0.427925	-0.340483
	Chr16	potri.016g072500	-0.127382	-0.249364	-1.0119
	Chr17	potri.017g142900	-0.0817919	-0.534195	-0.108799
	Chr02	potri.002g162000	0.210513	-0.417907	-0.224092
	Chr01	potri.001g001900	-0.839078	-1.37632	-1.44034
	Chr01	potri.001g289400	-0.164332	-0.396656	-1.17384
	scaffold_87	potri.T079400	0.0776525	0.00807331	-0.461816
	Chr13	potri.013g019100	-0.110125	-1.72031	-1.43879
	Chr13	potri.013g006500	-0.0788206	-0.355132	0.0115005
	Chr01	potri.001g091100	-0.427707	-0.740279	-0.546479
	Chr19	potri.019g053700	-0.0468133	-0.270785	-0.276146
	Chr02	potri.002g010100	0.860005	0.493274	0.580132
	Chr01	potri.001g164100	-1.58376	-1.93554	-1.52903
	Chr13	potri.013g049200	-0.470897	-0.804458	-0.839337
	Chr17	potri.017g078200	3.76384	-0.0429944	3.6471
	Chr05	potri.005g251200	0.10277	0.371263	-0.00822159
	Chr15	potri.015g064000	-0.123576	-0.203213	-0.141795
	Chr06	potri.006g136200	0.701496	0.233557	0.595359
	Chr01	potri.001g428100	1.89268	1.97941	2.18786
	Chr16	potri.016g018700	-0.350096	-1.04884	-1.29963
	Chr01	potri.001g265400	-0.176047	-1.27365	-1.96269
	Chr15	potri.015g002300	3.50778	3.08646	3.48393
	Chr06	potri.006g203000	-0.195729	-0.536193	-0.474688
	Chr13	potri.013g073200	-4.02503	-0.30924	-0.0368836
	Chr01	potri.001g387500	0.128798	-0.21481	0.252235
	Chr10	potri.010g058500	-0.086941	-0.404723	0.422101
	Chr01	potri.001g364400	-0.357871	-0.645716	-0.912249
	scaffold_53	potri.T057700	-0.173989	-1.16024	-2.82397
	Chr09	potri.009g066700	-0.330397	-0.707462	-1.66202
	Chr12	potri.012g103000	1.05124	1.55264	1.95845
	Chr06	potri.006g130500	2.97119	2.91568	-0.196331
	Chr13	potri.013g135300	-0.00116511	-0.168054	-0.0138874
	scaffold_294	potri.T137400	-0.846339	-0.767749	-0.51254
	Chr18	potri.018g149400	0.744964	-0.420834	-0.215187
	Chr15	potri.015g022700	-0.304409	-0.807897	-0.554315
	Chr02	potri.002g034500	3.26827	3.36324	3.86941
	Chr05	potri.005g120400	-0.1031	-4.14609	-3.67812
	Chr06	potri.006g002800	-0.594697	-0.598306	-0.752934
	Chr18	potri.018g076300	-0.0432945	-0.797519	-3.636
	scaffold_47	potri.T050200	-1.04446	-1.51763	-1.18724
	Chr15	potri.015g102300	-0.232566	-0.693686	-1.06734
	scaffold_73	potri.T068400	-0.0202403	-1.45273	1.80497
	Chr03	potri.003g119600	-0.859983	-1.29177	-1.33405
	Chr19	potri.019g084100	-4.26489	-0.362	-0.536097
	Chr14	potri.014g102800	-0.152045	-0.328619	-0.321083
	Chr02	potri.002g228900	-0.126586	-0.365319	-0.498886
	Chr08	potri.008g144400	0.678007	-0.245473	-0.0428067
	Chr07	potri.007g026500	2.67803	2.47852	2.46896
	Chr12	potri.012g066200	-0.078259	-0.437995	-0.370676
	Chr16	potri.016g022700	-1.38932	-1.59954	-1.02634
	Chr03	potri.003g152200	-0.505498	-0.920845	-0.682001
	Chr06	potri.006g152600	-3.07734	-2.85226	-0.248846
	Chr01	potri.001g097700	-0.0523696	-0.311857	-0.496866
	Chr01	potri.001g418800	-2.54318	-2.54297	-2.58224
	scaffold_141	potri.T099500	-0.45285	-0.686748	-0.724397
	Chr15	potri.015g132600	1.40028	-0.18447	-0.507575
	Chr07	potri.007g024600	-0.681694	-0.0717885	-0.664917
	Chr06	potri.006g246200	2.20473	-0.41064	2.13941
	Chr07	potri.007g113600	-2.43464	-2.76789	-2.04733
	Chr02	potri.002g107000	-0.232552	-0.712506	-0.741457
	Chr01	potri.001g100700	-0.917101	-0.834256	-0.53556
	Chr08	potri.008g207700	-0.881335	-1.56456	-1.88289
	Chr10	potri.010g200300	-2.29361	-1.92344	-2.2821
	Chr05	potri.005g004500	-0.820051	-0.929798	-0.482308
	Chr14	potri.014g060900	-1.59062	-0.447903	-0.231571
	Chr14	potri.014g042300	-0.00258142	-0.289865	-0.469292
	Chr05	potri.005g227200	-0.136408	-0.476635	-1.44239
	Chr06	potri.006g280000	-0.163705	-0.180734	-0.106605
	Chr17	potri.017g086000	-3.16673	-3.49254	-3.19014
	Chr01	potri.001g385600	-0.406239	-0.196026	0.30931
	Chr01	potri.001g264800	3.96589	-0.202925	3.80305
	Chr01	potri.001g060100	-0.374272	-0.600129	-0.201856
	Chr11	potri.011g119500	-0.080529	-0.653184	-0.846866
	Chr01	potri.001g364600	-0.94148	-1.91927	-0.933337
	Chr09	potri.009g016300	-0.0036803	-0.261827	11.252
	Chr18	potri.018g114300	-0.515147	-0.387347	-0.110841
	Chr15	potri.015g015100	-0.00357501	-2.80543	-0.823479
	scaffold_1243	potri.T173300	1.80221	1.41574	1.65299
	Chr01	potri.001g348200	-0.087093	-1.31996	-0.285495
	Chr19	potri.019g109600	-0.982676	-0.858765	-1.44242
	Chr02	potri.002g159800	3.97394	-0.661188	-1.24553
	Chr09	potri.009g040900	-0.354822	-0.545879	-0.355755
	Chr01	potri.001g427300	2.70197	-0.0190402	2.86844
	Chr15	potri.015g135300	-2.6349	-0.450706	-0.0212086
	Chr08	potri.008g054100	-0.373366	-0.520164	-0.175106
	scaffold_148	potri.T102400	-1.31048	-0.864285	-1.047
	Chr15	potri.015g057400	-0.144976	-0.42794	-0.264919
	Chr04	potri.004g147600	1.24955	1.05637	0.94814
	Chr18	potri.018g096900	-1.75837	-1.76877	-1.46574
	Chr17	potri.017g110700	-0.609214	-0.733137	-0.894234
	Chr01	potri.001g263800	-0.0945804	-0.51276	-0.711859
	Chr19	potri.019g044200	-0.0925396	-0.547387	-0.429096
	Chr15	potri.015g137200	-0.0682996	-0.488348	-0.400164
	Chr15	potri.015g007600	-0.327963	-0.0414591	0.334319
	Chr07	potri.007g112700	1.22324	1.1301	1.51183
	Chr06	potri.006g208600	-0.136721	-0.454343	-0.170286
	Chr01	potri.001g338700	-0.0855998	-0.270823	-0.491234
	Chr02	potri.002g100100	-2.76949	-2.94078	-2.06784
	Chr02	potri.002g216900	3.73298	3.29831	3.79969
	Chr04	potri.004g013100	-0.276812	-0.48651	-0.198987
	Chr07	potri.007g081400	-0.490873	-0.539129	-0.180702
	Chr06	potri.006g038400	-0.114422	-0.448008	-0.472275
	Chr19	potri.019g119400	-0.553914	-0.598829	-0.901536
	Chr17	potri.017g141200	-4.56339	-4.82235	-4.14031
	Chr16	potri.016g002800	5.76337	5.53301	5.94073
	Chr04	potri.004g047300	-0.0359925	-0.359669	-0.139727
	Chr09	potri.009g006400	-0.447533	-0.693497	-0.169222
	Chr16	potri.016g127300	3.28359	2.9103	3.0995
	Chr19	potri.019g089500	-1.28791	-1.17519	-1.10488
	Chr08	potri.008g077600	-1.59211	-2.03691	-0.0549267
	Chr01	potri.001g145900	4.3109	4.13736	4.11738
	Chr05	potri.005g049100	-0.192955	-0.482062	-0.344717
	Chr02	potri.002g014000	-2.78692	-1.45826	-2.24207
	Chr05	potri.005g119700	-0.364202	-1.06237	0.0963351
	Chr13	potri.013g085400	-0.76289	-1.36553	-0.902253
	Chr08	potri.008g139900	-0.693225	-0.141899	-0.0403492
	Chr05	potri.005g057800	0.229551	0.0285785	0.26891
	Chr11	potri.011g040800	0.159883	-0.473292	0.0308508
	Chr02	potri.002g047700	-0.145362	-0.387984	-0.140424
	Chr13	potri.013g025600	-3.69112	-3.72656	-1.57041
	Chr10	potri.010g202400	-0.447427	-1.01753	-0.96761
	Chr13	potri.013g139500	7.52237	7.10936	7.44925
	Chr04	potri.004g028700	-7.6285	-0.147886	-0.437215
	Chr05	potri.005g163900	1.93953	-0.410486	-0.529988
	Chr01	potri.001g455500	-2.71681	-2.34565	-2.29337
	Chr03	potri.003g205500	5.39529	5.24155	5.52626
	Chr18	potri.018g031100	-2.4005	-2.37885	-2.02059
	Chr02	potri.002g067800	-0.03364	-0.138024	-0.733019
	Chr03	potri.003g101700	-0.463464	-0.504534	-0.239558
	Chr13	potri.013g010400	0.543305	-0.397973	-0.821681
	Chr12	potri.012g095600	-2.24695	-2.75563	-2.44902
	Chr11	potri.011g155900	-1.91458	-0.407515	-0.814688
	Chr04	potri.004g233100	0.395338	-0.729512	-1.35367
	Chr05	potri.005g162700	1.64768	-0.834718	1.64268
	Chr06	potri.006g064800	0.920136	-0.244725	-0.473469
	Chr16	potri.016g080500	-0.102855	-0.290234	-0.190739
	Chr18	potri.018g152300	-2.27352	-2.57283	-2.12562
	Chr10	potri.010g086000	2.27347	2.05558	2.48221
	Chr02	potri.002g116200	-1.86006	-1.37786	-0.885543
	Chr04	potri.004g071400	2.65909	2.11291	2.66436
	scaffold_1402	potri.T175200	2.72165	3.07564	3.61274
	Chr01	potri.001g275400	1.01397	-0.331548	-0.0998962
	Chr03	potri.003g069200	-0.0161478	-0.472386	-0.311172
	Chr04	potri.004g182000	-1.71757	-0.823487	-0.735576
	Chr14	potri.014g001600	-1.05352	-1.17283	-0.837622
	Chr06	potri.006g241900	4.21203	-0.63196	-0.134665
	Chr12	potri.012g034100	-0.326935	-0.268666	-0.504241
	Chr03	potri.003g086000	-0.343912	-0.416915	-0.278553
	scaffold_169	potri.T109800	-3.14234	-2.72686	-2.86446
	Chr18	potri.018g137000	-0.27209	-0.503791	-0.382132
	Chr12	potri.012g143900	1.1542	-0.34884	-0.00451779
	Chr10	potri.010g126000	3.50763	3.5095	3.58516
	Chr05	potri.005g100900	-6.06454	-0.0990359	-0.418447
	Chr04	potri.004g065900	-0.160538	-0.203859	-0.21122
	Chr01	potri.001g018200	2.29696	-0.44834	-0.780641
	Chr01	potri.001g188700	-0.155193	-0.425241	-1.51335
	Chr03	potri.003g165200	-0.382705	-0.756282	-0.705157
	Chr06	potri.006g233300	-0.2834	-0.937624	-1.45113
	Chr11	potri.011g001700	-5.6361	-6.04214	-5.49479
	Chr08	potri.008g145600	1.93594	-0.43695	1.73039
	scaffold_908	potri.T167300	-0.349843	-0.82615	-0.850733
	Chr07	potri.007g070000	2.4828	2.53985	2.50594
	Chr05	potri.005g121200	-0.198485	-0.760227	-0.751668
	Chr10	potri.010g211100	-0.416385	-0.566317	-0.269636
	Chr15	potri.015g125900	-0.0505853	-0.881807	-1.03263
	Chr01	potri.001g332000	-1.50776	-2.18173	-1.92397
	Chr09	potri.009g124400	-0.31671	-0.660752	-1.17201
	Chr08	potri.008g057500	-1.46278	-1.12493	-0.105355
	Chr06	potri.006g016300	2.3713	-0.308871	-0.370987
	Chr15	potri.015g084700	1.34494	1.4872	1.662
	Chr01	potri.001g075500	0.516979	0.162329	0.531646
	Chr06	potri.006g068900	-1.56956	-1.73677	-1.38938
	Chr03	potri.003g171800	-0.538359	-0.702302	-1.03729
	Chr17	potri.017g075600	-0.0630734	-0.433379	-0.626023
	Chr06	potri.006g105800	-0.0446342	-0.60249	-0.446237
	Chr02	potri.002g223100	-1.00328	-1.45608	-1.17138
	Chr19	potri.019g133200	2.51414	2.36316	2.54771
	Chr01	potri.001g127600	-2.69736	-3.41639	-2.61137
	Chr13	potri.013g020100	3.8303	3.68508	4.28994
	Chr04	potri.004g140800	-0.660362	-1.00606	-1.10455
	Chr12	potri.012g144600	-0.587903	-0.956606	-1.12362
	Chr01	potri.001g028700	-0.0423063	-0.359259	-0.27208
	Chr13	potri.013g161700	2.49249	-0.171602	2.42187
	Chr02	potri.002g245500	-0.335676	-0.666404	-0.563059
	Chr19	potri.019g062800	-0.0747235	-0.332447	-0.647684
	Chr04	potri.004g033600	4.59982	4.63493	4.80207
	Chr13	potri.013g079900	-2.56927	-0.534448	-0.146576
	Chr09	potri.009g021200	-1.22673	-1.61355	-1.61625
	Chr04	potri.004g041300	1.5247	1.7756	-0.168093
	Chr07	potri.007g076200	3.57298	3.37188	3.53897
	Chr10	potri.010g031500	-7.57643	-8.38718	-7.70866
	Chr04	potri.004g184400	3.71347	3.54311	3.90198
	Chr02	potri.002g009800	-0.248984	-0.498778	-0.504943
	Chr19	potri.019g017400	-2.31149	-1.97106	-1.70588
	Chr08	potri.008g144900	-0.798119	-0.816913	-0.911959
	Chr05	potri.005g003600	2.35999	-0.520878	-0.841307
	Chr09	potri.009g053800	-0.415492	-1.10337	-1.06265
	Chr09	potri.009g073800	-0.776432	-1.1428	-0.888665
	Chr06	potri.006g253800	-2.07866	-0.670712	-1.03918
	Chr06	potri.006g059500	-0.0237825	-0.454679	-0.571402
	Chr17	potri.017g135600	-1.14956	-1.39461	-1.4423
	Chr10	potri.010g169500	-2.30441	-2.49487	-2.13399
	Chr07	potri.007g066400	0.300228	0.234563	0.612631
	Chr14	potri.014g112600	2.34701	-0.265558	-0.310606
	Chr19	potri.019g130900	-2.1363	-0.120139	-2.19898
	Chr04	potri.004g067500	0.94352	-1.06912	-0.92414
	Chr10	potri.010g110200	0.227971	-0.00818171	-0.0589288
	Chr11	potri.011g080900	2.95169	2.6869	2.96579
	Chr18	potri.018g138800	-0.0741829	-1.38759	-0.598163
	Chr13	potri.013g046800	-0.682016	-0.86752	-0.468705
	scaffold_79	potri.T072700	-3.14754	-3.26877	-3.00594
	Chr14	potri.014g135800	-0.149035	-0.385549	-0.149806
	Chr03	potri.003g082800	-0.759357	-0.00526181	-0.970646
	Chr15	potri.015g056200	-0.00170155	-0.476899	-0.0594524
	Chr14	potri.014g140700	-0.32148	-0.376202	-0.28964
	Chr19	potri.019g029500	-0.20851	-0.564901	-0.743506
	Chr02	potri.002g021300	-0.834521	-0.0750382	-1.14927
	Chr01	potri.001g450100	5.20581	-0.00555028	5.34219
	Chr12	potri.012g043600	-7.06762	-0.586307	-7.19126
	Chr18	potri.018g053600	6.85566	-0.0130997	7.11856
	Chr01	potri.001g309600	-2.16826	-2.41556	-2.22541
	Chr01	potri.001g130200	2.67966	-0.278456	-0.659242
	Chr01	potri.001g241300	-5.10365	-5.26003	-4.89278
	Chr03	potri.003g098400	-0.0354204	-0.404548	-0.354125
	Chr16	potri.016g094100	6.59023	-0.0614442	6.4814
	Chr10	potri.010g009000	-0.0299551	-0.64497	-0.339293
	Chr03	potri.003g060600	-0.221412	-0.525377	-0.635712
	Chr09	potri.009g041000	-0.153324	-0.340318	0.0842437
	Chr19	potri.019g086300	-2.71244	-3.3217	-2.81392
	Chr01	potri.001g249200	9.91947	9.76033	10.1162
	Chr17	potri.017g059400	-0.571439	-1.08324	-0.974566
	Chr04	potri.004g001900	-3.96387	-4.21806	-4.38751
	Chr08	potri.008g211100	-0.0193984	-0.506549	-0.376625
	Chr04	potri.004g126700	-0.194933	-0.242477	0.23431
	Chr10	potri.010g213700	1.69693	-0.227229	1.66092
	Chr11	potri.011g016400	-0.257736	-0.343988	-0.825044
	Chr05	potri.005g144900	-0.141326	-1.06789	-1.26034
	Chr02	potri.002g108600	-0.675922	-0.460722	-0.810622
	Chr13	potri.013g014100	-0.090419	-0.396464	-0.00729344
	Chr08	potri.008g184800	-3.58049	-0.444438	-0.0903123
	Chr01	potri.001g424500	3.36878	-0.420356	-0.459467
	Chr06	potri.006g211500	0.4456	0.27317	0.528169
	Chr04	potri.004g100100	1.52729	1.86384	1.68883
	Chr06	potri.006g008800	-0.241809	-0.366168	-0.515548
	Chr07	potri.007g010200	-0.115929	-1.05082	-1.28688
	Chr17	potri.017g067600	-1.44703	-2.01804	-1.17363
	Chr13	potri.013g032900	3.26587	-0.528464	-0.334038
	Chr03	potri.003g154000	-1.96838	-1.03597	-2.90115
	Chr19	potri.019g013900	1.18805	1.04793	1.406
	Chr05	potri.005g091300	-0.853474	-1.64857	-1.27384
	Chr03	potri.003g001400	-0.0733352	-0.250955	-0.516975
	Chr15	potri.015g081900	-2.15647	-0.54501	-0.891654
	Chr05	potri.005g095800	2.27431	2.21029	2.48606
	Chr11	potri.011g152600	-0.0279033	-0.605223	-0.12864
	Chr15	potri.015g012000	1.42987	1.35757	1.56951
	Chr19	potri.019g088400	-0.347168	-0.322256	-0.0128844
	Chr11	potri.011g024200	-2.68751	-3.67142	-2.80205
	Chr05	potri.005g004900	3.38955	-0.433507	-0.597993
	Chr01	potri.001g309800	0.688201	-0.0939988	0.399465
	Chr08	potri.008g211200	-1.01808	-0.018591	-1.20721
	Chr09	potri.009g068600	-0.149423	-0.776438	-0.74191
	Chr06	potri.006g136400	-0.766898	-0.40951	-0.427483
	Chr09	potri.009g075800	-0.240913	-0.368671	-0.395843
	Chr09	potri.009g068000	-0.620117	-0.0792797	-0.603877
	Chr05	potri.005g073000	2.32489	2.26542	2.35992
	Chr07	potri.007g021300	-0.859592	-1.70963	-2.6398
	Chr06	potri.006g058000	2.49594	-0.0660216	-1.09469
	Chr06	potri.006g147300	-1.17322	-1.49353	-1.3004
	Chr13	potri.013g066600	-0.718864	-0.944932	-1.30922
	Chr18	potri.018g004300	-0.586431	-0.305293	-0.249202
	Chr08	potri.008g133600	-0.232726	-0.484792	-0.101262
	Chr09	potri.009g115400	-0.699813	-1.29918	-1.58202
	Chr03	potri.003g078000	-3.07502	-1.04567	-0.292791
	Chr09	potri.009g043900	3.6864	3.39394	3.31574
	Chr16	potri.016g114200	-0.800176	-0.7963	-0.816039
	Chr01	potri.001g443700	-2.69301	-2.08739	-2.68695
	Chr01	potri.001g147000	-0.200048	-0.346512	-0.448593
	Chr12	potri.012g077100	-0.0774374	-0.387335	-0.131652
	Chr10	potri.010g168900	-1.81363	-2.32878	-2.03994
	Chr11	potri.011g111700	-0.137732	-0.34275	-0.268491
	Chr09	potri.009g163600	-0.600387	-0.463115	-0.565775
	Chr01	potri.001g188400	0.469124	0.546041	-0.0541882
	Chr17	potri.017g122400	-0.392821	-0.66553	-0.593779
	Chr04	potri.004g084600	1.04215	1.3862	0.592688
	Chr10	potri.010g081300	4.10699	3.84336	4.13826
	Chr07	potri.007g002300	-0.863031	-0.665357	-0.68314
	Chr02	potri.002g153900	-6.28815	-6.26979	-6.28147
	Chr02	potri.002g140400	2.34314	1.94387	2.24492
	Chr18	potri.018g069200	-0.0878604	-0.537076	-0.449799
	Chr03	potri.003g025700	-5.27275	-5.50466	-5.23135
	Chr10	potri.010g196400	7.45463	7.35229	7.46696
	Chr06	potri.006g134400	-0.177831	-0.340079	-0.641215
	Chr17	potri.017g143400	-2.38113	-2.49998	-2.66888
	Chr02	potri.002g061200	4.2725	-0.447633	-0.15447
	Chr14	potri.014g076800	1.51545	1.22521	1.41659
	Chr11	potri.011g094500	-1.21086	-0.0199821	-0.817315
	scaffold_99	potri.T085700	-2.6347	-0.065582	-2.82269
	Chr07	potri.007g029300	1.77993	-0.610925	-0.554241
	Chr14	potri.014g016100	1.61	1.45427	1.97454
	Chr12	potri.012g073800	0.94054	-0.245334	0.304678
	Chr02	potri.002g220000	-2.0944	-2.08272	-1.71752
	Chr05	potri.005g255500	-0.139641	-0.545217	-0.914878
	Chr11	potri.011g007200	-4.73685	-0.0348707	-4.69603
	Chr01	potri.001g305900	2.64749	2.59584	3.06889
	Chr17	potri.017g123700	2.08304	1.79497	2.02533
	Chr06	potri.006g064300	-0.0486195	-0.85431	-0.45694
	Chr02	potri.002g004100	0.148487	-0.0758886	0.194519
	Chr14	potri.014g044900	-1.09699	-1.22984	-1.40722
	Chr16	potri.016g019800	-0.205175	-0.414967	-0.509437
	Chr08	potri.008g047500	-0.329683	-0.0551994	0.243016
	Chr04	potri.004g205100	-0.225561	-0.27279	-0.349904
	Chr02	potri.002g237100	-3.57418	-3.8728	-3.05612
	Chr05	potri.005g115300	1.93797	1.90723	2.10802
	Chr04	potri.004g132200	-0.270072	-0.616063	-0.508413
	scaffold_48	potri.T052600	-0.268677	-0.965469	-0.104432
	Chr06	potri.006g174900	-0.0946209	-0.400996	-0.0119206
	Chr01	potri.001g404100	-2.30732	-2.14605	-2.68651
	Chr12	potri.012g096700	-1.85277	-0.306674	-0.184361
	Chr06	potri.006g118000	0.99297	-0.926684	-1.21955
	Chr10	potri.010g055100	-3.69534	-4.25207	-4.12607
	Chr07	potri.007g020000	4.86211	4.10905	4.25626
	Chr02	potri.002g108500	-0.307127	-0.459558	-1.03379
	Chr04	potri.004g070400	3.15967	2.94873	3.31216
	Chr15	potri.015g091300	-1.89377	-2.32042	-1.9589
	Chr06	potri.006g144000	6.58732	6.69956	6.70961
	Chr04	potri.004g104000	-0.111094	-0.232802	-0.401699
	Chr13	potri.013g023900	-0.793656	-2.19708	-0.835193
	Chr05	potri.005g083000	-0.34897	-0.739349	-0.303489
	Chr15	potri.015g097800	-0.260817	-0.542938	-0.346006
	Chr19	potri.019g053200	-0.129011	-0.804112	-0.753415
	Chr13	potri.013g062200	-2.23046	-2.31285	-2.46464
	Chr10	potri.010g144000	1.5265	-1.55751	-0.509471
	Chr07	potri.007g016200	1.41601	1.31773	1.669
	Chr01	potri.001g374000	-0.212883	-0.412186	-0.594102
	Chr16	potri.016g141300	-5.63212	-0.0153861	-0.965509
	Chr19	potri.019g001900	3.22538	2.60295	3.29628
	Chr02	potri.002g235600	2.47216	1.83444	2.75817
	Chr11	potri.011g166400	-0.206265	-0.387398	-0.509961
	Chr05	potri.005g251800	-1.5762	-0.237798	-0.207486
	scaffold_960	potri.T169000	3.28713	3.12538	3.52412
	Chr10	potri.010g090200	-0.0768639	-0.586605	-0.523356
	Chr15	potri.015g072000	-0.105531	-0.487896	-0.868254
	Chr02	potri.002g110900	-0.1912	-0.545918	-0.423058
	Chr10	potri.010g237500	-0.150982	-0.329968	-0.131815
	Chr18	potri.018g046800	-4.45191	-0.962178	-0.0607723
	Chr08	potri.008g082800	3.48241	3.42372	3.77494
	Chr04	potri.004g038000	-0.469256	-0.526689	-0.811591
	Chr08	potri.008g171300	-1.09304	-0.357207	-0.988818
	Chr10	potri.010g078900	1.98009	1.98407	2.16262
	Chr05	potri.005g128200	-0.157922	-0.568254	-0.428777
	Chr06	potri.006g036000	-2.10621	-1.07945	-1.10714
	Chr08	potri.008g070400	-0.509937	-1.09225	-0.436549
	scaffold_75	potri.T069900	-0.889955	-0.562544	-0.987532
	Chr02	potri.002g080300	-0.591789	-0.953681	-0.143977
	Chr06	potri.006g110200	6.45315	6.26874	6.64381
	Chr02	potri.002g217700	-3.10951	-0.132318	-3.28147
	Chr01	potri.001g122600	-0.867801	-0.982	-0.813379
	Chr15	potri.015g122000	-0.286538	-0.960922	-0.803757
	Chr10	potri.010g237800	-1.04144	-0.219417	-0.848279
	Chr08	potri.008g010500	-2.91627	-1.22507	-0.988637
	Chr11	potri.011g122400	7.32202	7.24993	7.79948
	Chr03	potri.003g139200	0.11852	-0.0144505	0.24931
	Chr13	potri.013g072900	-0.865578	-0.401533	-1.06983
	Chr04	potri.004g036500	3.59965	3.40991	3.52755
	Chr13	potri.013g068500	-2.71732	-0.438843	-0.0154633
	Chr18	potri.018g114500	-0.340998	-0.300491	-0.887744
	Chr10	potri.010g157300	-3.24606	-3.79056	-3.44075
	Chr13	potri.013g016900	3.54234	3.43887	3.38726
	Chr02	potri.002g007100	-2.9294	-2.63555	-3.00372
	Chr04	potri.004g017300	3.68305	3.7134	3.80758
	Chr09	potri.009g120200	0.179192	0.230458	0.409579
	Chr04	potri.004g209700	1.31394	-0.491568	-0.458429
	Chr05	potri.005g221700	-2.57108	-2.82095	-2.60194
	Chr08	potri.008g107800	-0.148725	-0.146375	-0.393742
	Chr17	potri.017g089600	-0.0806153	-0.24383	-0.245002
	Chr09	potri.009g134200	-0.300548	-0.610625	-0.583114
	Chr01	potri.001g460500	-1.06528	-1.19397	-0.81707
	Chr02	potri.002g151600	-1.50607	-0.710706	-0.702819
	Chr02	potri.002g229900	0.562675	0.492628	0.811482
	Chr08	potri.008g085200	-0.234021	-0.571402	0.043021
	Chr14	potri.014g030200	1.23355	1.60298	1.60765
	Chr01	potri.001g215000	-0.711779	-0.057792	-0.86029
	Chr19	potri.019g080800	0.883339	-0.378774	-0.151446
	Chr04	potri.004g173900	3.01427	3.08379	3.40353
	Chr17	potri.017g012600	-0.0367927	-0.465773	-0.0926532
	Chr03	potri.003g035500	-0.0216651	-0.428503	-0.895967
	Chr05	potri.005g140400	-1.22607	-0.301416	-0.530041
	Chr04	potri.004g071300	3.87428	3.83016	4.25114
	Chr05	potri.005g115100	-0.0652491	-0.191655	-0.46256
	Chr10	potri.010g059200	-0.663912	-1.02507	-0.720022
	Chr05	potri.005g116600	5.8129	5.54335	5.93812
	Chr05	potri.005g098500	-2.50503	-2.82145	-2.53476
	Chr13	potri.013g126600	-3.33719	-3.3602	-3.49481
	Chr01	potri.001g123700	-1.18773	-1.18845	-0.104495
	Chr04	potri.004g086300	-0.577427	-0.181043	-1.13899
	Chr08	potri.008g064500	3.4102	-0.394479	-0.433288
	Chr01	potri.001g140200	-0.318055	-0.5602	-0.525893
	Chr01	potri.001g085200	-0.113238	-0.727441	-0.44248
	Chr01	potri.001g004800	0.320931	-0.158793	-0.256842
	Chr11	potri.011g110000	1.99704	1.84818	2.28516
	Chr01	potri.001g469600	1.7256	-0.0887775	-0.399262
	Chr06	potri.006g193600	-0.299832	-0.349227	-0.247276
	Chr17	potri.017g106300	-0.305258	-0.938651	-0.762815
	Chr01	potri.001g128200	-0.166723	-1.07696	-0.785044
	Chr05	potri.005g154600	9.80465	9.51344	9.79569
	Chr13	potri.013g140500	-0.770939	-0.0494755	-0.744503
	Chr03	potri.003g072800	-1.0044	-1.10462	-0.852556
	Chr01	potri.001g112200	-3.39592	-0.0553005	-3.60927
	scaffold_295	potri.T137800	-2.38962	-0.316769	-0.111795
	Chr08	potri.008g222100	2.81687	2.42085	2.72923
	Chr09	potri.009g125700	-3.15266	-3.13286	-2.74942
	Chr19	potri.019g007900	3.48337	3.04285	3.37978
	Chr06	potri.006g193300	1.34926	1.10261	1.25234
	Chr04	potri.004g226900	-1.41459	-1.40679	-1.80406
	Chr11	potri.011g066100	0.548019	-0.588905	-0.476195
	Chr03	potri.003g117800	-1.60799	-1.5774	-1.22346
	Chr08	potri.008g219700	-0.0376335	-0.406135	-0.135635
	Chr01	potri.001g222300	-0.0925535	-0.290683	-0.210453
	Chr12	potri.012g036500	-0.241044	-0.626221	-0.219819
	Chr08	potri.008g105400	-2.85826	-3.47208	-3.42035
	scaffold_207	potri.T122400	-0.237939	-0.698094	-0.607753
	Chr06	potri.006g190500	-0.152188	-0.495655	-0.464237
	Chr11	potri.011g132600	-1.38738	-0.832986	-0.467472
	Chr16	potri.016g063200	7.3586	-0.268751	7.364
	Chr03	potri.003g178200	-0.528834	-0.864412	-0.971303
	Chr02	potri.002g142600	-2.98251	-3.34987	-3.41433
	Chr06	potri.006g031000	-0.245166	-0.231405	-0.396103
	Chr01	potri.001g084500	2.32039	2.07296	1.86837
	Chr04	potri.004g174600	-1.0349	-0.23906	-0.50151
	Chr10	potri.010g170300	-0.479548	-0.652882	-0.587234
	Chr10	potri.010g168200	-1.59464	-1.80195	-1.66441
	Chr13	potri.013g015100	-0.8602	-0.993449	-1.05078
	Chr19	potri.019g117100	5.16113	5.3318	4.86711
	Chr13	potri.013g059100	-0.135487	-0.206526	-0.110544
	Chr07	potri.007g049000	-0.157088	-0.406461	-0.57163
	Chr01	potri.001g173300	-0.0690104	-0.496669	-2.34424
	Chr07	potri.007g135100	1.89882	2.79909	3.1669
	Chr06	potri.006g019300	6.55733	-0.109702	-0.449493
	Chr16	potri.016g006600	-5.63392	-5.36032	-4.80672
	Chr03	potri.003g169200	0.123703	-0.512307	-0.0842214
	Chr01	potri.001g167300	-0.444042	-0.452884	-0.473782
	Chr10	potri.010g120500	-1.04387	-0.964636	-0.867035
	Chr14	potri.014g162800	-0.644673	-0.590782	-0.881784
	Chr09	potri.009g031900	-0.281329	-0.471269	-0.122138
	Chr01	potri.001g367500	3.32581	3.44355	3.33247
	Chr03	potri.003g103800	-1.23824	-0.643099	-0.246602
	Chr18	potri.018g063800	-0.368091	-1.42935	-0.3395
	Chr10	potri.010g228600	-0.831488	-1.36843	-1.90632
	Chr01	potri.001g358800	-0.402337	-0.489688	-0.735515
	Chr01	potri.001g284200	-5.12644	-4.23081	-4.03983
	Chr03	potri.003g215800	1.56214	1.22514	1.89828
	Chr16	potri.016g022900	-0.350134	-0.685573	-0.284981
	scaffold_119	potri.T091800	-0.128627	-0.317309	-1.07897
	Chr07	potri.007g127800	-0.802498	-1.08261	-0.771961
	Chr18	potri.018g108600	-0.671229	-1.01456	-0.71851
	Chr02	potri.002g206300	1.74482	1.55497	1.56579
	Chr09	potri.009g160200	-0.183811	-0.808833	-1.04273
	Chr15	potri.015g141100	0.771059	0.954915	-0.134322
	Chr11	potri.011g042500	-3.31364	-3.51836	-3.16972
	Chr15	potri.015g104400	-0.149486	-0.524259	-0.634309
	Chr06	potri.006g180800	0.420774	-0.305356	-0.187783
	Chr08	potri.008g031800	-0.369636	-0.494648	-0.515719
	Chr02	potri.002g088800	-2.06943	-2.58138	-1.85845
	Chr09	potri.009g026500	0.0449635	-0.695452	-0.390717
	Chr12	potri.012g117800	-0.146806	-0.15456	-0.415046
	Chr10	potri.010g141500	-1.48529	-1.69795	-1.05256
	Chr08	potri.008g152500	3.69144	3.48435	3.92764
	Chr05	potri.005g109100	1.54161	1.42772	1.78221
	Chr08	potri.008g065600	-0.546019	-1.34776	-1.92634
	Chr19	potri.019g115300	-6.80294	-0.123582	-1.15475
	Chr05	potri.005g099300	-0.224354	-0.595977	-0.872951
	Chr03	potri.003g137400	-0.159013	-0.501295	-0.195795
	Chr09	potri.009g067900	-0.701277	-0.694032	-0.174885
	Chr10	potri.010g207700	-2.47948	-2.76743	-2.67298
	Chr08	potri.008g011500	-0.224338	-0.308754	-0.166636
	Chr01	potri.001g195600	1.55814	1.01105	1.09059
	Chr19	potri.019g085500	-1.2308	-0.278339	-0.867466
	Chr11	potri.011g131200	-0.400175	-0.45464	0.0746126
	Chr09	potri.009g012700	2.84438	2.95987	3.35733
	Chr02	potri.002g187500	-0.048498	-0.399124	-0.364332
	Chr09	potri.009g056700	-0.518282	-0.675741	-0.138001
	Chr06	potri.006g024900	-0.541221	-0.178655	-0.965146
	Chr13	potri.013g009100	-0.331299	-0.392671	-0.410069
	scaffold_27	potri.T018700	-1.73449	-0.339441	-2.13424
	Chr04	potri.004g191400	-0.0888008	-0.335297	-0.292612
	Chr13	potri.013g082600	-0.846456	-0.0521742	0.150176
	Chr10	potri.010g166200	-0.139135	-1.31341	-1.00419
	Chr06	potri.006g138500	1.60788	-0.368997	-0.137466
	Chr04	potri.004g127600	9.52911	-0.268796	9.53883
	Chr04	potri.004g172300	-4.91741	-4.88398	-4.87084
	Chr06	potri.006g042300	-1.03709	-0.679658	-0.101745
	Chr07	potri.007g098100	-0.199084	1.63809	-0.605271
	Chr17	potri.017g132800	2.04271	2.0959	1.91395
	Chr16	potri.016g114700	0.233091	-0.368279	-0.379084
	Chr06	potri.006g237600	-3.03217	-0.574652	-0.21016
	Chr05	potri.005g025400	1.19816	1.31205	1.63895
	Chr07	potri.007g139100	1.9997	1.88044	2.04698
	Chr17	potri.017g060800	-2.6626	-0.582477	-0.0438716
	Chr04	potri.004g216200	1.89496	1.76415	2.2327
	Chr10	potri.010g211600	-0.346856	-0.742194	-0.819578
	Chr02	potri.002g255200	-0.913651	-1.43018	-1.57767
	Chr16	potri.016g139100	-0.120127	-0.27071	-0.602736
	Chr06	potri.006g234300	4.27609	4.31006	4.40994
	Chr10	potri.010g231800	-5.60841	-0.0803649	-5.48558
	Chr08	potri.008g092900	-0.921926	-0.688453	-0.940306
	Chr14	potri.014g106000	-0.226481	-0.757525	-0.7215
	Chr16	potri.016g143200	-0.907296	-1.09889	-0.741263
	scaffold_20	potri.T003100	-3.93095	-3.24843	-2.69765
	Chr13	potri.013g033000	-0.620437	-1.0377	-1.08028
	Chr03	potri.003g094000	-0.529062	-0.841044	-0.784219
	Chr17	potri.017g001200	-0.0108805	-0.291865	-0.462273
	Chr16	potri.016g035800	-0.00237295	-0.340586	-0.0333955
	Chr04	potri.004g041900	1.44056	1.12829	1.35288
	Chr08	potri.008g104300	-1.77873	-2.21099	-1.51366
	Chr05	potri.005g029900	0.022287	0.513739	0.558066
	Chr04	potri.004g191300	2.54237	2.43177	2.91465
	Chr01	potri.001g034200	-0.124099	-0.418539	-0.577685
	Chr02	potri.002g115700	-0.223958	-0.175619	-0.337921
	Chr01	potri.001g084000	-0.394988	-0.316584	-0.373609
	Chr05	potri.005g053800	-1.77887	-1.66734	-1.51209
	Chr11	potri.011g141000	-2.53808	-0.243646	-0.517994
	Chr08	potri.008g209100	0.818825	0.444556	0.889911
	Chr13	potri.013g114100	-1.30914	-1.93549	-1.5605
	Chr10	potri.010g169900	4.2785	3.97178	4.21943
	Chr01	potri.001g113300	-0.3861	-0.558989	-0.514395
	Chr19	potri.019g009700	-4.71019	-4.83448	-4.68653
	Chr10	potri.010g219900	-0.353528	-0.704513	-0.604598
	Chr06	potri.006g155800	-0.261163	-0.577593	-0.427102
	Chr19	potri.019g116500	2.46935	2.5388	2.3094
	Chr13	potri.013g078200	-1.14607	-1.3388	-1.26654
	Chr09	potri.009g061000	-0.300402	-0.726263	-0.499569
	Chr12	potri.012g037100	0.112031	0.017555	0.283702
	Chr18	potri.018g024200	-1.37051	-0.0876285	-0.235646
	Chr01	potri.001g017600	-0.952238	-1.23243	-1.36199
	Chr04	potri.004g047700	-0.43157	-0.642518	-0.491276
	Chr09	potri.009g079700	-0.202558	-0.727801	-0.552751
	Chr04	potri.004g232900	-0.56985	-0.356018	-1.36136
	Chr06	potri.006g255700	-0.622429	-0.85958	-0.947321
	Chr11	potri.011g149400	-2.0345	-0.983875	-1.15731
	Chr10	potri.010g155200	-0.436367	-0.816493	-0.0835464
	Chr10	potri.010g124200	-0.800968	-0.906201	-0.776843
	Chr04	potri.004g050600	4.72572	-0.599076	-0.56016
	Chr04	potri.004g170300	-2.65495	-2.48437	-2.24991
	Chr10	potri.010g072900	0.965736	-0.32095	-0.228487
	Chr08	potri.008g201700	-0.282745	-0.543157	-0.515429
	Chr02	potri.002g088000	-0.452626	-0.744649	-0.536461
	Chr06	potri.006g246100	-3.66467	-4.04705	-3.50652
	Chr10	potri.010g019400	5.57997	-0.0183212	5.63688
	Chr19	potri.019g100600	-0.590865	-1.01271	-1.67727
	Chr08	potri.008g034600	-0.433465	-0.840577	-0.115749
	Chr08	potri.008g215700	0.452202	-0.214564	0.181483
	Chr01	potri.001g130900	-0.0528301	-0.520767	-0.359998
	Chr10	potri.010g119300	1.39338	1.18717	1.36064
	Chr10	potri.010g233600	-0.0975464	-0.353246	-0.275022
	Chr01	potri.001g303700	-0.591559	-0.723133	-0.815202
	Chr03	potri.003g104400	-0.0127608	-0.378604	-0.0192277
	Chr06	potri.006g234400	1.61514	1.51794	1.66297
	Chr18	potri.018g036900	-0.390378	-0.0767171	0.112341
	Chr01	potri.001g280500	-1.94515	-0.522254	-0.405791
	Chr18	potri.018g143000	1.67812	-0.34029	-0.269612
	Chr05	potri.005g077300	2.61383	-0.049853	-0.0946884
	Chr02	potri.002g072400	-0.201739	-0.565833	-0.802969
	Chr06	potri.006g097300	-2.73532	-2.99272	-2.8462
	Chr05	potri.005g125600	-0.817427	-0.670857	-0.680194
	Chr10	potri.010g153200	-2.49355	-0.235411	-0.77505
	Chr07	potri.007g025800	2.47957	2.38013	2.48446
	Chr16	potri.016g114900	-0.0620396	-0.451323	-0.0650995
	Chr08	potri.008g126100	-0.942622	-0.148044	-1.2423
	Chr14	potri.014g097100	-0.390351	-0.219481	-0.305297
	Chr01	potri.001g260900	-1.89593	-0.249937	-0.319878
	Chr04	potri.004g160100	0.336425	0.0853001	0.437143
	Chr03	potri.003g064100	-0.0903058	-0.469709	-0.380862
	Chr14	potri.014g047500	0.481643	0.265515	0.712389
	Chr02	potri.002g099600	-1.76072	-1.65198	-1.49577
	Chr08	potri.008g163300	1.89931	-0.242089	1.83582
	scaffold_845	potri.T165400	-0.743963	-0.889777	-1.24685
	Chr01	potri.001g329900	2.31527	2.15008	2.41032
	Chr04	potri.004g226400	-0.693927	-0.0469535	-0.714471
	Chr18	potri.018g150900	-1.65159	-0.371206	-0.190719
	Chr05	potri.005g251500	-0.210296	-0.568132	-0.195837
	Chr04	potri.004g000500	-0.685725	-1.28822	-1.11962
	Chr17	potri.017g081500	-0.133019	-0.882335	-0.454796
	Chr01	potri.001g210200	-0.0572148	-0.475199	-0.363387
	Chr04	potri.004g087800	-0.597138	-0.0227101	-1.17658
	Chr01	potri.001g449400	5.59243	-0.715064	-1.09656
	Chr08	potri.008g167200	-0.270721	-1.59208	-2.01703
	Chr01	potri.001g305600	-0.955212	-0.00584544	-1.60188
	Chr01	potri.001g131300	-0.350446	-0.655004	-0.465052
	Chr05	potri.005g244700	-1.11232	-1.39143	-1.81969
	Chr10	potri.010g072200	-0.256059	-0.916576	-0.927647
	Chr04	potri.004g225800	-5.26752	-0.346546	-0.147991
	Chr13	potri.013g069000	-1.53923	-0.116839	-2.21569
	Chr01	potri.001g069200	-1.84514	-2.13963	-1.61919
	Chr06	potri.006g231700	-0.169343	-0.519138	-0.155247
	Chr15	potri.015g087700	0.476093	0.352372	0.418606
	Chr12	potri.012g001500	-0.562674	-0.410218	-0.223676
	Chr03	potri.003g171100	-0.14254	-0.133079	-0.492471
	Chr16	potri.016g067000	-3.73464	-3.94965	-3.58761
	Chr14	potri.014g028500	-1.5651	-1.30491	-0.997619
	Chr08	potri.008g117500	-0.815685	-1.64845	-1.3632
	Chr15	potri.015g094700	2.39116	2.71946	2.82781
	Chr06	potri.006g132400	-0.133672	-0.616461	-0.234798
	Chr02	potri.002g243900	-0.861047	-1.70983	-1.1104
	Chr13	potri.013g057800	1.91171	1.20677	1.59162
	Chr09	potri.009g124300	-0.0694326	-0.693966	-1.16017
	Chr08	potri.008g025400	-0.193025	-1.23369	-1.05667
	Chr01	potri.001g328100	-0.840595	-1.37281	-1.32299
	Chr19	potri.019g049500	3.75462	-0.597806	-0.992795
	Chr02	potri.002g037400	-0.355308	-0.586037	-1.25486
	Chr02	potri.002g109800	1.64619	-0.16837	-0.305656
	Chr01	potri.001g080400	1.13789	-0.270987	-0.38825
	Chr06	potri.006g084000	-0.271642	-0.577342	-0.485726
	Chr18	potri.018g121700	-2.26969	-2.69176	-1.9294
	Chr14	potri.014g140500	7.05726	-0.136615	-0.224489
	Chr06	potri.006g276400	-1.9116	-1.85001	-1.813
	scaffold_31	potri.T029200	-1.11737	2.17809	2.22185
	Chr10	potri.010g161100	-6.14558	-5.67396	-6.18845
	Chr01	potri.001g019200	-1.72026	-0.916617	-0.485445
	Chr10	potri.010g234500	0.530268	0.436809	0.340079
	Chr18	potri.018g145300	5.42405	-0.0274839	5.80667
	Chr01	potri.001g375300	-3.64646	-3.57652	-3.3656
	Chr09	potri.009g071600	-0.042499	-0.367589	-0.304272
	Chr14	potri.014g013100	0.186834	-0.273048	0.182867
	Chr03	potri.003g156400	-0.182957	-1.24248	-0.89486
	Chr01	potri.001g218400	-0.57602	-0.132938	-0.112658
	Chr04	potri.004g161700	0.0801135	-0.244707	0.147622
	Chr01	potri.001g460200	1.28923	-0.57539	-0.269742
	Chr16	potri.016g122300	-4.77871	-3.77138	-3.26888

## Sheet: MapManPathways
	GM41	BT03	mix	pathway						GM41	BT03	mix	pathway
	1	1	1	PS						1	1	1	PS
	1.1	1.1	1.1		lightreaction					1.1	1.1	1.1		light reaction, photosynthesis
	1.1.1	1.1.1	1.1.1			photosystem II				1.1.1	1.1.1	1.1.1			photosystem II
	1.1.1.1	1.1.1.1	FALSE				LHC-II			1.1.1.1	1.1.1.1	FALSE				LHC-II
	1.1.1.2	1.1.1.2	1.1.1.2				PSII polypeptide subunits			1.1.1.2	1.1.1.2	1.1.1.2				PSII polypeptide subunits
	1.1.2	1.1.2	1.1.2			photosystem I				1.1.2	1.1.2	1.1.2			photosystem I
	1.1.2.2	1.1.2.2	1.1.2.2				PSI polypeptide subunits			1.1.2.2	1.1.2.2	1.1.2.2				PSI polypeptide subunits
	1.1.3	FALSE	1.1.3			cytochrome b6/f				1.1.3	FALSE	1.1.3			cytochrome b6/f
	1.1.3.3	FALSE	1.1.3.3				cytochrome b6 (CYB6)			1.1.3.3	FALSE	1.1.3.3				cytochrome b6 (CYB6)
	1.1.4	1.1.4	1.1.4			ATP synthase				1.1.4	1.1.4	1.1.4			ATP synthase
	1.1.4.5	1.1.4.5	1.1.4.5				subunit C			1.1.4.5	1.1.4.5	1.1.4.5				subunit C
	1.1.40	FALSE	1.1.40			cyclic electron flow-chlororespiration				1.1.40	FALSE	1.1.40			cyclic electron flow-chlororespiration
	1.1.6	1.1.6	1.1.6			NADH DH				1.1.6	1.1.6	1.1.6			NADH DH
	1.3	FALSE	FALSE		calvin cycle					1.3	FALSE	FALSE		calvin cycle
	9	FALSE	9	mitochondrial electron transport / ATP synthesis						9	FALSE	9	mitochondrial electron transport / ATP synthesis
	9.9	FALSE	9.9		F1-ATPase					9.9	FALSE	9.9		ATP synthesis, F1-ATPase
	FALSE	10	10	cell wall						FALSE	10	10	cell wall
	FALSE	10.5.3	FALSE		cell wall proteins	LRR				FALSE	10.5.3	FALSE		cell wall proteins	LRR
	FALSE	11	FALSE	lipid metabolism						FALSE	11	FALSE		lipid metabolism
	FALSE	FALSE	13.1.4	amino acid metabolism	synthesis	branched chain group				FALSE	FALSE	13.1.4	amino acid metabolism	amino acid synthesis	branched chain group
	FALSE	FALSE	13.1.4.1				common			FALSE	FALSE	13.1.4.1				common
	FALSE	16	16	secondary metabolism						FALSE	16	16	secondary metabolism
	16.1	16.1	FALSE		simple phenols					16.1	16.1	FALSE		simple phenol metabolism
	16.2	FALSE	FALSE		phenylpropanoids					16.2	FALSE	FALSE		phenylpropanoid metabolism
	16.1	16.1	FALSE		isoprenoids					16.1	16.1	FALSE		isoprenoid metabolism
	FALSE	16.1.5	16.1.5			terpenoids				FALSE	16.1.5	16.1.5			terpenoids
	17	FALSE	17	hormone metabolism						17	FALSE	17	hormone metabolism
	17.8	FALSE	FALSE		salicylic acid					17.8	FALSE	FALSE		salicylic acid metabolism
	17.8.1	FALSE	FALSE			synthesis-degradation				17.8.1	FALSE	FALSE			synthesis-degradation
	FALSE	FALSE	17.1.1.1		abscisic acid	synthesis-degradation	synthesis			FALSE	FALSE	17.1.1.1		abscisic acid metabolism	synthesis-degradation	synthesis
	FALSE	FALSE	17.1.1.1.10					9-cis-epoxycarotenoid dioxygenase		FALSE	FALSE	17.1.1.1.10					9-cis-epoxycarotenoid dioxygenase
	FALSE	18.2	18.2	Co-factor and vitamine metabolism	thiamine					FALSE	18.2	18.2	Co-factor and vitamine metabolism	thiamine metabolism
	19	19	19	tetrapyrrole synthesis						19	19	19		tetrapyrrole synthesis
	20.1	FALSE	FALSE	stress	biotic					20.1	FALSE	FALSE	stress	biotic stress
	20.1.7	20.1.7	FALSE			PR-proteins				20.1.7	20.1.7	FALSE			PR-proteins
	20.2	FALSE	FALSE		abiotic					20.2	FALSE	FALSE		abiotic stress
	FALSE	20.2.4	FALSE			touch/wounding				FALSE	20.2.4	FALSE			touch/wounding
	26	26	26	misc						26	26	26	misc
	FALSE	FALSE	26.1		cytochrome P450					FALSE	FALSE	26.1		cytochrome P450
	26.17	FALSE	FALSE		dynamin					26.17	FALSE	FALSE		dynamin
	FALSE	26.19	FALSE		plastocyanin-like					FALSE	26.19	FALSE		plastocyanin-like
	26.2	26.2	26.2		UDP glucosyl and glucoronyl transferases					26.2	26.2	26.2		UDP glucosyl and glucoronyl transferases
	FALSE	FALSE	26.21		protease inhibitor/seed storage/lipid transfer protein (LTP) family protein					FALSE	FALSE	26.21		protease inhibitor/seed storage/lipid transfer protein (LTP) family protein
	FALSE	FALSE	27	RNA						FALSE	FALSE	27	RNA
	FALSE	27.1	FALSE		processing					FALSE	27.4	27.4		RNA binding
	FALSE	27.4	27.4		RNA binding					FALSE	27.1	FALSE		RNA processing
	FALSE	27.1.1	27.1.1		processing	splicing				FALSE	27.1.1	27.1.1			splicing
	FALSE	27.1.2	FALSE			RNA helicase				FALSE	27.1.2	FALSE			RNA helicase
	27.3.25	27.3.25	27.3.25		regulation of transcription	MYB domain transcription factor family				27.3.25	27.3.25	27.3.25		regulation of transcription	MYB domain transcription factor family
	FALSE	FALSE	27.3.48			FHA transcription factor				FALSE	FALSE	27.3.48			FHA transcription factor
	27.3.52	27.3.52	27.3.52			Global transcription factor group				27.3.52	27.3.52	27.3.52			Global transcription factor group
	FALSE	FALSE	27.3.67			putative transcription regulator				FALSE	FALSE	27.3.67			putative transcription regulator
	FALSE	FALSE	27.3.68			PWWP domain protein				FALSE	FALSE	27.3.68			PWWP domain protein
	28	FALSE	FALSE	DNA						28	FALSE	FALSE	DNA
	28.1.3	28.1.3	28.1.3		synthesis/chromatin structure	histone				28.1.3	28.1.3	28.1.3		DNA synthesis/chromatin structure	histone
	29	29	29	protein						29	29	29	protein
	29.2	29.2	29.2		synthesis					29.2	29.2	29.2		protein synthesis
	29.2.1	29.2.1	29.2.1			ribosomal protein				29.2.1	29.2.1	29.2.1			ribosomal protein
	29.2.1.1	29.2.1.1	29.2.1.1				prokaryotic			29.2.1.1	29.2.1.1	29.2.1.1				prokaryotic
	29.2.1.1.1	29.2.1.1.1	29.2.1.1.1					chloroplast		29.2.1.1.1	29.2.1.1.1	29.2.1.1.1					chloroplast
	29.2.1.1.1.1	29.2.1.1.1.1	29.2.1.1.1.1							29.2.1.1.1.1	29.2.1.1.1.1	29.2.1.1.1.1
	29.2.1.1.1.2	29.2.1.1.1.2	29.2.1.1.1.2							29.2.1.1.1.2	29.2.1.1.1.2	29.2.1.1.1.2
	29.2.1.1.1.2.2	FALSE	29.2.1.1.1.2.2							29.2.1.1.1.2.2	FALSE	29.2.1.1.1.2.2
	29.2.1.2	29.2.1.2	29.2.1.2				eukaryotic			29.2.1.2	29.2.1.2	29.2.1.2				eukaryotic
	29.2.1.2.1	29.2.1.2.1	29.2.1.2.1					40S subunit		29.2.1.2.1	29.2.1.2.1	29.2.1.2.1					40S subunit
	FALSE	29.2.1.2.1.4	29.2.1.2.1.4							FALSE	29.2.1.2.1.4	29.2.1.2.1.4
	29.2.1.2.1.6	FALSE	29.2.1.2.1.6							29.2.1.2.1.6	FALSE	29.2.1.2.1.6
	29.2.1.2.2	29.2.1.2.2	29.2.1.2.2							29.2.1.2.2	29.2.1.2.2	29.2.1.2.2
	29.2.1.2.2.12	29.2.1.2.2.12	29.2.1.2.2.12							29.2.1.2.2.12	29.2.1.2.2.12	29.2.1.2.2.12
	FALSE	29.2.1.2.2.19	29.2.1.2.2.19							FALSE	29.2.1.2.2.19	29.2.1.2.2.19
	FALSE	FALSE	29.2.1.2.2.57							FALSE	FALSE	29.2.1.2.2.57
	29.2.3	29.2.3	29.2.3			initiation				29.2.3	29.2.3	29.2.3			initiation
	29.2.4	29.2.4	29.2.4			elongation				29.2.4	29.2.4	29.2.4			elongation
	FALSE	FALSE	29.3.1		targeting	nucleus				FALSE	FALSE	29.3.1		protein targeting	nucleus
	29.5.11	FALSE	29.5.11		degradation	ubiquitin				29.5.11	FALSE	29.5.11		protein degradation	ubiquitin
	30	30	30	signalling						30	30	30	signalling
	30.2	30.2	30.2		receptor kinases					30.2	30.2	30.2		receptor kinase signalling
	30.2.11	30.2.11	30.2.11			leucine rich repeat XI				30.2.11	30.2.11	30.2.11			leucine rich repeat XI
	30.2.17	30.2.17	30.2.17			DUF 26				30.2.17	30.2.17	30.2.17			DUF 26
	FALSE	30.2.24	FALSE			S-locus glycoprotein like				FALSE	30.2.24	FALSE			S-locus glycoprotein like
	FALSE	FALSE	33.2	development	late embryogenesis abundant					FALSE	FALSE	33.2	development	late embryogenesis abundant
	34	34	34	transport						34	34	34	transport
	34.99	34.99	34.99		misc					34.99	34.99	34.99		miscellaneous transport
										* filled box indicates pathway is significantly changed in response to inoculation with indicated treatment

## Sheet: DEgenesTopHits
	*All genes from phytozomev10
																			pvalues (t-test, uncorrected)			expression (mean treatment/mean control)
	Chr	feature	start	stop	x	y	z	Annotation	Gene	pfam	panther	KOG	EC	KO	GO	Arabidopsis homolog	common name	annotation	BT03	GM41	Mix	BT03	GM41	Mix	In GM41 top 100?	In BT03 top 100?	Pathways			Link to gene locus at Arabidopsis.org
	Chr01	gene	6308025	6309414	.	-	.	ID=Potri.001G079600.v3.0;Name=Potri.001G079600	Potri.001G079600	PF00847	0	0	0	0	GO:0003700,GO:0006355	AT5G07580.1	0	Integrase-type DNA-binding superfamily protein	0.00610971	0.00153789	0.00419236	1.73695	1.66114	1.75632	796	FALSE	ethylene response			https://www.arabidopsis.org/servlets/TairObject?name=AT5G07580&type=locus
	Chr01	gene	8331561	8333918	.	+	.	ID=Potri.001G104400.v3.0;Name=Potri.001G104400	Potri.001G104400	PF00702	PTHR18901	KOG2914	0	0	GO:0003824,GO:0008152	AT4G11570.1	0	Haloacid dehalogenase-like hydrolase (HAD) superfamily protein	0.00635343	0.0071828	0.000593505	0.567743	0.655694	0.506374	FALSE	FALSE	metabolism	signalling		https://www.arabidopsis.org/servlets/TairObject?name=AT4G11570&type=locus
	Chr01	gene	23795554	23796273	.	+	.	ID=Potri.001G226500.v3.0;Name=Potri.001G226500	Potri.001G226500	0	0	0	0	0	0	0	0	0	0.00275314	0.00586028	0.00649556	0.356868	0.624988	0.444498	FALSE	FALSE	unknown
	Chr01	gene	23847871	23851553	.	+	.	ID=Potri.001G226900.v3.0;Name=Potri.001G226900	Potri.001G226900	PF00590	PTHR21091,PTHR21091:SF16	KOG1527	0	0	GO:0008168,GO:0008152	AT5G40850.1	UPM1	urophorphyrin methylase 1	0.00177331	0.00639699	0.00303644	0.454693	0.515196	0.509854	FALSE	FALSE	heme biosynthesis	sulfate metabolism	nitrate metabolism	https://www.arabidopsis.org/servlets/TairObject?name=AT5G40850&type=locus	Thomas Leustek and others, ‘Siroheme Biosynthesis in Higher Plants’, The Journal of Biological Chemistry, 272 (1997), 2744–52.
	Chr02	gene	14276305	14280556	.	-	.	ID=Potri.002G182500.v3.0;Name=Potri.002G182500	Potri.002G182500	PF03372	PTHR12121,PTHR12121:SF15	KOG2338	0	0	0	AT1G02270.1	0	Calcium-binding endonuclease/exonuclease/phosphatase family	0.00522734	0.00687988	0.0038329	1.50669	1.52544	1.35093	FALSE	FALSE	cold stress			https://www.arabidopsis.org/servlets/TairObject?name=AT1G02270&type=locus
	Chr03	gene	2352746	2356013	.	-	.	ID=Potri.003G019500.v3.0;Name=Potri.003G019500	Potri.003G019500	PF01694	PTHR22936	0	0	0	GO:0004252,GO:0016021,GO:0006508	AT1G25290.2	ATRBL10,RBL10	RHOMBOID-like protein 10	0.00597395	0.00435135	0.00643598	1.33993	1.44092	1.58735	FALSE	FALSE	chloroplast development	jasmonic acid	reproduction	https://www.arabidopsis.org/servlets/TairObject?name=AT1G25290&type=locus	Ronit Rimon Knopf and others, ‘Rhomboid Proteins in the Chloroplast Envelope Affect the Level of Allene Oxide Synthase in Arabidopsis Thaliana’, Plant Journal, 72 (2012), 559–71 <http://dx.doi.org/10.1111/j.1365-313X.2012.05090.x>.
	Chr04	gene	17695645	17698004	.	-	.	ID=Potri.004G155500.v3.0;Name=Potri.004G155500	Potri.004G155500	0	0	0	0	0	0	AT4G39235.1	0	0	0.00733943	0.00546738	0.00799156	0.623499	0.768838	0.783189	FALSE	FALSE	unknown			https://www.arabidopsis.org/servlets/TairObject?name=AT4G39235&type=locus	Sara Andersson-Gunnerås and others, ‘Biosynthesis of Cellulose-Enriched Tension Wood in Populus: Global Analysis of Transcripts and Metabolites Identifies Biochemical and Developmental Regulators in Secondary Wall Biosynthesis’, The Plant Journal, 45 (2006), 144–65 <http://dx.doi.org/10.1111/j.1365-313X.2005.02584.x>.
	Chr04	gene	21343407	21344215	.	-	.	ID=Potri.004G203000.v3.0;Name=Potri.004G203000	Potri.004G203000	0	0	0	0	0	0	AT3G52740.1	0	0	0.00288153	0.000915516	0.00438879	0.238014	0.257303	0.443601	11646	FALSE	unknown			https://www.arabidopsis.org/servlets/TairObject?name=AT3G52740&type=locus
	Chr05	gene	25342466	25347912	.	-	.	ID=Potri.005G251300.v3.0;Name=Potri.005G251300	Potri.005G251300	PF07707,PF00651,PF00754,PF12248	PTHR24413,PTHR24413:SF85	KOG4276	0	0	GO:0005515,GO:0007155	AT2G30600.1	0	BTB/POZ domain-containing protein	0.00570896	0.00104719	0.00305618	1.88734	1.81327	2.18294	14500	FALSE	light response			https://www.arabidopsis.org/servlets/TairObject?name=AT2G30600&type=locus	Bobby A Brown and others, ‘A UV-B-Specific Signaling Component Orchestrates Plant UV Protection.’, Proceedings of the National Academy of Sciences of the United States of America, 102 (2005), 18225–30 <http://dx.doi.org/10.1073/pnas.0507187102>.
	Chr06	gene	936933	940216	.	+	.	ID=Potri.006G013900.v3.0;Name=Potri.006G013900	Potri.006G013900	PF00939	PTHR10283:SF37,PTHR10283	KOG1281	0	K14445	GO:0005215,GO:0006814,GO:0055085,GO:0016020,GO:0015137,GO:0015746,GO:0016021	AT5G47560.1	ATSDAT,ATTDT,TDT	tonoplast dicarboxylate transporter	0.000489955	0.000365072	0.000102302	0.448016	0.526115	0.289223	14730	14730	dicarboxylate transport	cell pH regulation		https://www.arabidopsis.org/servlets/TairObject?name=AT5G47560&type=locus	Vera Emmerlich and others, ‘The Plant Homolog to the Human Sodium/dicarboxylic Cotransporter Is the Vacuolar Malate Carrier.’, Proceedings of the National Academy of Sciences of the United States of America, 100 (2003), 11122–26 <http://dx.doi.org/10.1073/pnas.1832002100>.
	Chr06	gene	4504349	4505935	.	-	.	ID=Potri.006G061400.v3.0;Name=Potri.006G061400	Potri.006G061400	0	0	0	0	0	0	AT2G12462.1	0	0	0.00254362	0.00554005	0.00519478	1.52981	2.35492	2.12795	FALSE	FALSE	guard cell			https://www.arabidopsis.org/servlets/TairObject?name=AT2G12462&type=locus
	Chr08	gene	2924867	2928439	.	-	.	ID=Potri.008G049600.v3.0;Name=Potri.008G049600	Potri.008G049600	PF01545	PTHR11562,PTHR11562:SF10	KOG1485	0	0	GO:0008324,GO:0006812,GO:0055085,GO:0016021	AT2G39450.1	ATMTP11,MTP11	Cation efflux family protein	0.00558959	0.000185353	0.00183129	1.4735	1.74007	1.86813	19374	FALSE	metal response			https://www.arabidopsis.org/servlets/TairObject?name=AT2G39450&type=locus	Emmanuel Delhaize and others, ‘A Role for the AtMTP11 Gene of Arabidopsis in Manganese Transport and Tolerance’, Plant Journal, 51 (2007), 198–210 <http://dx.doi.org/10.1111/j.1365-313X.2007.03138.x>.
	Chr08	gene	4559774	4560455	.	-	.	ID=Potri.008G073400.v3.0;Name=Potri.008G073400	Potri.008G073400	PF10604	0	0	0	K14496	GO:0006952,GO:0009607	AT2G40330.1	PYL6,RCAR9	PYR1-like 6	0.0073066	0.00554715	0.00175182	3.05609	3.35109	5.30951	FALSE	FALSE	abscisic acid			https://www.arabidopsis.org/servlets/TairObject?name=AT2G40330&type=locus	Lesia Rodriguez and others, ‘C2-Domain Abscisic Acid-Related Proteins Mediate the Interaction of PYR/PYL/RCAR Abscisic Acid Receptors with the Plasma Membrane and Regulate Abscisic Acid Sensitivity in Arabidopsis.’, The Plant cell, 26 (2014), 4802–20 <http://dx.doi.org/10.1105/tpc.114.129973>.
	Chr08	gene	4578859	4581252	.	-	.	ID=Potri.008G073600.v3.0;Name=Potri.008G073600	Potri.008G073600	PF00847	0	0	0	0	GO:0003700,GO:0006355	AT2G40340.1	AtERF48,DREB2C	Integrase-type DNA-binding superfamily protein	0.00543736	0.000264286	0.00537572	0.561311	0.584317	0.637336	19614	FALSE	abscisic acid	drought stress		https://www.arabidopsis.org/servlets/TairObject?name=AT2G40340&type=locus
	Chr09	gene	10828633	10830516	.	-	.	ID=Potri.009G134000.v3.0;Name=Potri.009G134000	Potri.009G134000	PF00249	PTHR10641	KOG0048	0	K09422	GO:0003677	AT4G38620.1	ATMYB4,MYB4	myb domain protein 4	0.00078905	0.0014838	0.000339404	1.68663	1.78546	2.06252	22485	22485	jasmonic acid	salicylic acid		https://www.arabidopsis.org/servlets/TairObject?name=AT4G38620&type=locus	Ralf Stracke, Martin Werber and Bernd Weisshaar, ‘The R2R3-MYB Gene Family in Arabidopsis Thaliana’, Current Opinion in Plant Biology, 4 (2001), 447–56 <http://dx.doi.org/http://dx.doi.org/10.1016/S1369-5266(00)00199-0>.
	Chr13	gene	2418047	2421713	.	-	.	ID=Potri.013G035900.v3.0;Name=Potri.013G035900	Potri.013G035900	PF00069,PF00560,PF08263	PTHR24420,PTHR24420:SF467	KOG1187	0	0	GO:0004672,GO:0005524,GO:0006468,GO:0005515	AT3G23750.1	0	Leucine-rich repeat protein kinase family protein	0.00167051	0.0081142	0.00515856	0.447435	0.64316	0.630931	FALSE	FALSE	brassinosteroid response	auxin		https://www.arabidopsis.org/servlets/TairObject?name=AT3G23750&type=locus	Min Hee Kim and others, ‘Identification of Arabidopsis BAK1-Associating Receptor-Like Kinase 1 (BARK1) and Characterization of Its Gene Expression and Brassinosteroid- Regulated Root Phenotypes’, Plant and Cell Physiology, 54 (2013), 1620–34 <http://dx.doi.org/10.1093/pcp/pct106>.
	Chr13	gene	2840235	2844724	.	+	.	ID=Potri.013G040700.v3.0;Name=Potri.013G040700	Potri.013G040700	PF12498,PF00170	PTHR22952:SF60,PTHR22952	0	0	0	GO:0003700,GO:0043565,GO:0046983,GO:0006355	AT5G28770.2	AtbZIP63,BZO2H3	bZIP transcription factor family protein	0.00246876	0.00991778	0.00355118	1.52339	1.63814	1.62425	FALSE	FALSE	abscisic acid			https://www.arabidopsis.org/servlets/TairObject?name=AT5G28770&type=locus
	Chr15	gene	1282630	1284270	.	+	.	ID=Potri.015G017700.v3.0;Name=Potri.015G017700	Potri.015G017700	PF07896	0	0	0	0	0	AT5G67490.1	0	0	0.00127215	0.00410762	0.00291843	0.493609	0.627659	0.360045	FALSE	32345	unknown			https://www.arabidopsis.org/servlets/TairObject?name=AT5G67490&type=locus
	Chr15	gene	1695082	1698927	.	-	.	ID=Potri.015G022100.v3.0;Name=Potri.015G022100	Potri.015G022100	PF04545,PF04542,PF04539	0	0	0	K03093	GO:0003677,GO:0003700,GO:0016987,GO:0006352,GO:0006355	AT5G24120.1	ATSIG5,SIG5,SIGE	sigma factor E	0.000266768	0.00947317	6.97017e-05	0.316939	0.502171	0.175092	FALSE	32389	light response			https://www.arabidopsis.org/servlets/TairObject?name=AT5G24120&type=locus
	Chr15	gene	12258390	12260065	.	+	.	ID=Potri.015G104500.v3.0;Name=Potri.015G104500	Potri.015G104500	PF00550	PTHR20863,PTHR20863:SF12	0	0	0	GO:0048037	AT4G25050.1	ACP4	acyl carrier protein 4	0.00924912	0.00200277	0.00370591	1.46443	1.74409	1.65487	33213	FALSE	light response	systemic resistance		https://www.arabidopsis.org/servlets/TairObject?name=AT4G25050&type=locus	Ye Xia and others, ‘An Intact Cuticle in Distal Tissues Is Essential for the Induction of Systemic Acquired Resistance in Plants’, Cell Host and Microbe, 5 (2009), 151–65 <http://dx.doi.org/10.1016/j.chom.2009.01.001>.
	Chr16	gene	13723253	13725542	.	-	.	ID=Potri.016G133900.v3.0;Name=Potri.016G133900	Potri.016G133900	PF03822,PF00069	PTHR24343,PTHR24343:SF45	KOG0583	0	0	GO:0004672,GO:0005524,GO:0006468,GO:0007165	AT5G01820.1	ATCIPK14,ATSR1,CIPK14,SnRK3.15,SR1	serine/threonine protein kinase 1	0.0036031	0.00340748	0.000828977	0.443514	0.423538	0.262715	FALSE	FALSE	light response	calcium		https://www.arabidopsis.org/servlets/TairObject?name=AT5G01820&type=locus	H. Lin and others, ‘A Calcium-Independent Activation of the Arabidopsis SOS2-like Protein kinase24 by Its Interacting SOS3-like Calcium Binding protein1’, Plant Physiology, 164 (2014), 2197–2206 <http://dx.doi.org/10.1104/pp.113.232272>.
	Chr18	gene	13582853	13586769	.	-	.	ID=Potri.018G109500.v3.0;Name=Potri.018G109500	Potri.018G109500	PF00010	PTHR16223,PTHR16223:SF1	0	0	0	GO:0030528,GO:0006355	AT2G24260.1	LRL1	LJRHL1-like 1	0.00207011	0.00924533	0.00872198	0.666248	0.726615	0.76371	FALSE	FALSE	root hair development	drought stress		https://www.arabidopsis.org/servlets/TairObject?name=AT2G24260&type=locus	Bogumil Karas and others, ‘Conservation of Lotus and Arabidopsis Basic Helix-Loop-Helix Proteins Reveals New Players in Root Hair Development.’, Plant physiology, 151 (2009), 1175–85 <http://dx.doi.org/10.1104/pp.109.143867>.
	scaffold_703	gene	6784	8190	.	-	.	ID=Potri.T159100.v3.0;Name=Potri.T159100	Potri.T159100	PF00702	PTHR18901	KOG2914	0	0	GO:0003824,GO:0008152	AT4G11570.1	0	Haloacid dehalogenase-like hydrolase (HAD) superfamily protein	0.00101281	0.00274689	0.00944948	0.663184	0.689376	0.590484	41037	41037	metabolism	signalling		https://www.arabidopsis.org/servlets/TairObject?name=AT4G11570&type=locus
	Chr01	gene	7031742	7032877	.	-	.	ID=Potri.001G088900.v3.0;Name=Potri.001G088900	Potri.001G088900	PF00462	PTHR10168:SF44,PTHR10168	KOG2824	0	0	GO:0009055,GO:0015035,GO:0045454	AT1G64500.1	0	Glutaredoxin family protein	0.00332406	0.00347286	0.0057172	0.247989	0.207139	0.198572	FALSE	FALSE	chloroplast development	glutathione signalling	leaf development	https://www.arabidopsis.org/servlets/TairObject?name=AT1G64500&type=locus	Craig W. Whippo and others, ‘THRUMIN1 Is a Light-Regulated Actin-Bundling Protein Involved in Chloroplast Motility’, Current Biology, 21 (2011), 59–64 <http://dx.doi.org/10.1016/j.cub.2010.11.059>.
																			pvalues (t-test, uncorrected)			expression (mean treatment/mean control)
	Chr	feature	start	stop	x	y	z	Annotation	Gene	pfam	panther	KOG	EC	KO	GO	Arabidopsis homolog	common name	annotation	BT03	GM41	Mix	BT03	GM41	Mix	In GM41 top 100?	In BT03 top 100?	Pathways			Link to gene locus at Arabidopsis.org
	Chr04	gene	19954346	19958787	.	-	.	ID=Potri.004G183200.v3.0;Name=Potri.004G183200	Potri.004G183200	PF10250	0	0	0	0	0	AT1G76270.1	0	O-fucosyltransferase family protein	0.0666471	2.24323e-05	0.0288001	1.36926	1.73181	1.59382		FALSE	unknown			https://www.arabidopsis.org/servlets/TairObject?name=AT1G76270&type=locus
	Chr08	gene	6626146	6628702	.	-	.	ID=Potri.008G104400.v3.0;Name=Potri.008G104400	Potri.008G104400	PF00179	PTHR24067,PTHR24067:SF12	KOG0417	0	0	GO:0016881	AT3G15355.1	PFU1,UBC25	ubiquitin-conjugating enzyme 25	0.0748802	7.5301e-05	0.180903	2.8763	3.55191	3.04648		FALSE	ROS response			https://www.arabidopsis.org/servlets/TairObject?name=AT3G15355&type=locus
	Chr03	gene	4708699	4710353	.	+	.	ID=Potri.003G036600.v3.0;Name=Potri.003G036600	Potri.003G036600	0	PTHR22981,PTHR22981:SF13	0	0	0	GO:0016491	AT1G17650.1	GLYR2,GR2	glyoxylate reductase 2	0.05364	0.000118785	0.448433	2.59171	2.06289	0.919648		FALSE	drought stress	cold stress	heat stress	https://www.arabidopsis.org/servlets/TairObject?name=AT1G17650&type=locus	Wendy L. Allan and others, ‘Hydroxybutyrate Accumulation in Arabidopsis and Tobacco Plants Is a General Response to Abiotic Stress: Putative Regulation by Redox Balance and Glyoxylate Reductase Isoforms’, Journal of Experimental Botany, 59 (2008), 2555–64 <http://dx.doi.org/10.1093/jxb/ern122>.
	Chr16	gene	4108865	4111788	.	+	.	ID=Potri.016G059500.v3.0;Name=Potri.016G059500	Potri.016G059500	PF00085	PTHR10438:SF75,PTHR10438	KOG0907	0	0	GO:0045454,GO:0015035,GO:0009055,GO:0006662	AT5G06690.1	WCRKC1	WCRKC thioredoxin 1	0.00293787	0.000119345	0.0126531	1.47473	1.70922	1.71611		FALSE	unknown			https://www.arabidopsis.org/servlets/TairObject?name=AT5G06690&type=locus
	Chr16	gene	2884652	2885784	.	-	.	ID=Potri.016G045700.v3.0;Name=Potri.016G045700	Potri.016G045700	0	PTHR24580,PTHR24580:SF18	0	0	0	0	AT2G42110.1	0	0	0.336721	0.000122734	0.130073	1.15004	4.19233	2.65916		FALSE	unknown			https://www.arabidopsis.org/servlets/TairObject?name=AT2G42110&type=locus
	Chr10	gene	11844006	11848430	.	-	.	ID=Potri.010G096100.v3.0;Name=Potri.010G096100	Potri.010G096100	PF00892	0	0	0	0	GO:0016020	AT1G70260.1	0	nodulin MtN21 /EamA-like transporter family protein	0.0136172	0.000160906	0.33401	0.650992	0.33132	0.852736		FALSE	unknown			https://www.arabidopsis.org/servlets/TairObject?name=AT1G70260&type=locus
	Chr09	gene	7602620	7602944	.	-	.	ID=Potri.009G079400.v3.0;Name=Potri.009G079400	Potri.009G079400	0	0	0	0	0	0	0	0	0	0.126014	0.000172014	0.00581377	1.27705	1.6062	1.53464		FALSE	unknown
	Chr08	gene	5257637	5260169	.	-	.	ID=Potri.008G083600.v3.0;Name=Potri.008G083600	Potri.008G083600	PF01545	PTHR11562,PTHR11562:SF10	KOG1485	0	0	GO:0008324,GO:0006812,GO:0055085,GO:0016021	AT1G16310.1	0	Cation efflux family protein	0.0059811	0.000172242	0.0438701	0.411477	0.446403	0.462238		FALSE	metal response			https://www.arabidopsis.org/servlets/TairObject?name=AT1G16310&type=locus	Delhaize and others.
	Chr10	gene	552425	555177	.	-	.	ID=Potri.010G006100.v3.0;Name=Potri.010G006100	Potri.010G006100	PF00481	PTHR13832,PTHR13832:SF94	KOG0698	0	0	GO:0003824	AT3G05640.1	0	Protein phosphatase 2C family protein	0.0174632	0.000182049	0.0265085	2.72198	2.64468	3.27872		FALSE	abscisic acid	drought stress	guard cell	https://www.arabidopsis.org/servlets/TairObject?name=AT3G05640&type=locus
	Chr08	gene	2924867	2928439	.	-	.	ID=Potri.008G049600.v3.0;Name=Potri.008G049600	Potri.008G049600	PF01545	PTHR11562,PTHR11562:SF10	KOG1485	0	0	GO:0008324,GO:0006812,GO:0055085,GO:0016021	AT2G39450.1	ATMTP11,MTP11	Cation efflux family protein	0.00558959	0.000185353	0.00183129	1.4735	1.74007	1.86813		FALSE	metal response	0	0	https://www.arabidopsis.org/servlets/TairObject?name=AT2G39450&type=locus	Delhaize and others.
	Chr18	gene	5797226	5798470	.	+	.	ID=Potri.018G055100.v3.0;Name=Potri.018G055100	Potri.018G055100	PF00644,PF12174	PTHR14453:SF5,PTHR14453	0	0	0	GO:0003950	AT1G23550.1	SRO2	similar to RCD one 2	0.153018	0.000239922	0.145058	0.525175	0.578498	0.752679		FALSE	unknown			https://www.arabidopsis.org/servlets/TairObject?name=AT1G23550&type=locus
	Chr08	gene	4578859	4581252	.	-	.	ID=Potri.008G073600.v3.0;Name=Potri.008G073600	Potri.008G073600	PF00847	0	0	0	0	GO:0003700,GO:0006355	AT2G40340.1	AtERF48,DREB2C	Integrase-type DNA-binding superfamily protein	0.00543736	0.000264286	0.00537572	0.561311	0.584317	0.637336		FALSE	abscisic acid	drought stress	0	https://www.arabidopsis.org/servlets/TairObject?name=AT2G40340&type=locus
	Chr08	gene	3272289	3277713	.	+	.	ID=Potri.008G055300.v3.0;Name=Potri.008G055300	Potri.008G055300	PF10357	PTHR12805	KOG2837	0	K13102	0	AT1G55460.1	0	DNA/RNA-binding protein Kin17, conserved region	0.298061	0.000300172	0.245713	0.909297	1.41753	1.11146		FALSE	metal response	plant growth and development	ROS response	https://www.arabidopsis.org/servlets/TairObject?name=AT1G55460&type=locus	Antoni Garcia-Molina, Shuping Xing and Peter Huijser, ‘The Arabidopsis KIN17 and Its Homolog KLP Mediate Different Aspects of Plant Growth and Development’, Plant Signaling and Behavior, 2014, 1–4.
	Chr06	gene	936933	940216	.	+	.	ID=Potri.006G013900.v3.0;Name=Potri.006G013900	Potri.006G013900	PF00939	PTHR10283:SF37,PTHR10283	KOG1281	0	K14445	GO:0005215,GO:0006814,GO:0055085,GO:0016020,GO:0015137,GO:0015746,GO:0016021	AT5G47560.1	ATSDAT,ATTDT,TDT	tonoplast dicarboxylate transporter	0.000489955	0.000365072	0.000102302	0.448016	0.526115	0.289223		14730	dicarboxylate transport	cell pH regulation	0	https://www.arabidopsis.org/servlets/TairObject?name=AT5G47560&type=locus	Emmerlich and others.
	Chr16	gene	3216957	3219414	.	-	.	ID=Potri.016G050500.v3.0;Name=Potri.016G050500	Potri.016G050500	PF00010	PTHR16223,PTHR16223:SF1	0	0	0	GO:0030528,GO:0006355	AT2G42280.1	0	basic helix-loop-helix (bHLH) DNA-binding superfamily protein	0.0223662	0.000374761	0.0111905	1.36284	1.70864	1.79746		FALSE	abscisic acid	light response		https://www.arabidopsis.org/servlets/TairObject?name=AT2G42280&type=locus	Y. Takahashi and others, ‘bHLH Transcription Factors That Facilitate K+ Uptake During Stomatal Opening Are Repressed by Abscisic Acid Through Phosphorylation’, Science Signaling, 6 (2013), ra48–ra48 <http://dx.doi.org/10.1126/scisignal.2003760>.
	Chr19	gene	15596416	15602651	.	-	.	ID=Potri.019G129900.v3.0;Name=Potri.019G129900	Potri.019G129900	PF00176,PF00271	PTHR10799	KOG1002	0	0	GO:0003677,GO:0005524,GO:0003676,GO:0004386	AT5G66750.1	ATDDM1,CHA1,CHR01,CHR1,DDM1,SOM1,SOM4	chromatin remodeling 1	0.254211	0.00038761	0.190164	1.71632	4.26419	1.92539		FALSE	light response	ROS response		https://www.arabidopsis.org/servlets/TairObject?name=AT5G66750&type=locus	C. Melamed-Bessudo and a. a. Levy, ‘PNAS Plus: Deficiency in DNA Methylation Increases Meiotic Crossover Rates in Euchromatic but Not in Heterochromatic Regions in Arabidopsis’, Proceedings of the National Academy of Sciences, 109 (2012), E981–88 <http://dx.doi.org/10.1073/pnas.1120742109>.
	Chr01	gene	31404716	31405676	.	-	.	ID=Potri.001G310400.v3.0;Name=Potri.001G310400	Potri.001G310400	0	0	0	0	0	0	AT5G64310.1	AGP1,ATAGP1	arabinogalactan protein 1	0.239199	0.000404886	0.0917068	0.775135	0.484112	0.607119		FALSE	reproduction			https://www.arabidopsis.org/servlets/TairObject?name=AT5G64310&type=locus	Ana Marta Pereira and others, ‘Differential Expression Patterns of Arabinogalactan Proteins in Arabidopsis Thaliana Reproductive Tissues.’, Journal of experimental botany, 65 (2014), 5459–71 <http://dx.doi.org/10.1093/jxb/eru300>.
	Chr01	gene	6031982	6035109	.	+	.	ID=Potri.001G075900.v3.0;Name=Potri.001G075900	Potri.001G075900	PF01535	PTHR24015,PTHR24015:SF41	0	0	0	0	AT4G20090.1	EMB1025	Pentatricopeptide repeat (PPR) superfamily protein	0.0639973	0.000451521	0.132475	1.17522	1.312	1.17945		FALSE	reproduction			https://www.arabidopsis.org/servlets/TairObject?name=AT4G20090&type=locus	Daniel A Cushing and others, ‘Arabidopsis emb175 and Other Ppr Knockout Mutants Reveal Essential Roles for Pentatricopeptide Repeat (PPR) Proteins in Plant Embryogenesis’, Planta, 221 (2005), 424–36 <http://dx.doi.org/10.1007/s00425-004-1452-x>.
	Chr02	gene	14822658	14823422	.	+	.	ID=Potri.002G188500.v3.0;Name=Potri.002G188500	Potri.002G188500	0	0	0	0	0	0	0	0	0	0.00818565	0.000520743	0.11263	0.601889	0.508549	0.709534		FALSE	unknown
	Chr16	gene	6823647	6825952	.	-	.	ID=Potri.016G086400.v3.0;Name=Potri.016G086400	Potri.016G086400	PF03360	PTHR10896,PTHR10896:SF1	KOG1476	0	0	GO:0015018,GO:0016020	AT2G37090.1	IRX9	Nucleotide-diphospho-sugar transferases superfamily protein	0.160161	0.000529079	0.343694	1.61664	0.650856	1.10112		FALSE	cell wall			https://www.arabidopsis.org/servlets/TairObject?name=AT2G37090&type=locus	Jenny C Mortimer and others, ‘An Unusual Xylan in Arabidopsis Primary Cell Walls Is Synthesised by GUX3, IRX9L, IRX10L and IRX14.’, The Plant journal : for cell and molecular biology, 2015, 1–14 <http://dx.doi.org/10.1111/tpj.12898>.
	Chr17	gene	230225	237816	.	-	.	ID=Potri.017G004000.v3.0;Name=Potri.017G004000	Potri.017G004000	PF00107	PTHR11695,PTHR11695:SF5	KOG1196	0	0	GO:0008270,GO:0016491,GO:0055114	AT5G16970.1	AER,AT-AER	alkenal reductase	0.108965	0.000530341	0.0131491	1.50927	2.14102	1.42554		FALSE	ROS response	cell wall		https://www.arabidopsis.org/servlets/TairObject?name=AT5G16970&type=locus	Md Sanaullah Biswas and Jun’ichi Mano, ‘Lipid Peroxide-Derived Short-Chain Carbonyls Mediate Hydrogen Peroxide-Induced and Salt-Induced Programmed Cell Death in Plants.’, Plant physiology, 168 (2015), 885–98 <http://dx.doi.org/10.1104/pp.115.256834>.
	Chr14	gene	7915895	7917130	.	+	.	ID=Potri.014G101100.v3.0;Name=Potri.014G101100	Potri.014G101100	PF04564	PTHR22849	0	0	0	GO:0004842,GO:0016567,GO:0000151	AT2G35930.1	PUB23	plant U-box 23	0.134457	0.000575464	0.000628838	5.51688	2.76309	4.76193		FALSE	pathogen defense	drought stress	abscisic acid	https://www.arabidopsis.org/servlets/TairObject?name=AT2G35930&type=locus	D. H. Seo and others, ‘Roles of Four Arabidopsis U-Box E3 Ubiquitin Ligases in Negative Regulation of Abscisic Acid-Mediated Drought Stress Responses’, Plant Physiology, 160 (2012), 556–68 <http://dx.doi.org/10.1104/pp.112.202143>.
	Chr11	gene	14926052	14927560	.	-	.	ID=Potri.011G124500.v3.0;Name=Potri.011G124500	Potri.011G124500	PF02458	0	0	0	0	GO:0016747	AT3G26040.1	0	HXXXD-type acyl-transferase family protein	0.36435	0.000714847	0.344068	0.959202	1.9848	0.883534		FALSE	unknown			https://www.arabidopsis.org/servlets/TairObject?name=AT3G26040&type=locus
	Chr14	gene	11615016	11616212	.	-	.	ID=Potri.014G150900.v3.0;Name=Potri.014G150900	Potri.014G150900	0	0	0	0	0	0	AT4G08910.1	0	0	0.440697	0.000724909	0.186472	1.05515	0.0967329	1.3031		FALSE	unknown			https://www.arabidopsis.org/servlets/TairObject?name=AT4G08910&type=locus
	Chr14	gene	1449854	1450093	.	+	.	ID=Potri.014G014800.v3.0;Name=Potri.014G014800	Potri.014G014800	0	0	0	0	0	0	0	0	0	0.259615	0.000727009	0.407517	0.676027	0.499931	0.848214		FALSE	unknown	0
	Chr17	gene	12923980	12925588	.	-	.	ID=Potri.017G113900.v3.0;Name=Potri.017G113900	Potri.017G113900	PF03398	PTHR12161:SF4,PTHR12161	0	0	0	0	AT1G13340.1	0	Regulator of Vps4 activity in the MVB pathway protein	0.0625908	0.00073477	0.0584405	1.14907	1.32724	1.56747		FALSE	unknown			https://www.arabidopsis.org/servlets/TairObject?name=AT1G13340&type=locus
	scaffold_31	gene	359208	359693	.	-	.	ID=Potri.T029600.v3.0;Name=Potri.T029600	Potri.T029600	0	0	0	0	0	0	0	0	0	0.39364	0.000814419	0.075731	0.845893	2.2302	1.95777		FALSE	unknown	0
	Chr10	gene	12672948	12676310	.	-	.	ID=Potri.010G106900.v3.0;Name=Potri.010G106900	Potri.010G106900	PF00560,PF08263	PTHR24420,PTHR24420:SF473	KOG0472	0	0	GO:0005515	AT2G34930.1	0	disease resistance family protein / LRR family protein	0.0462938	0.000855982	0.00178206	0.467904	0.446303	0.203489		FALSE	pathogen defense			https://www.arabidopsis.org/servlets/TairObject?name=AT2G34930&type=locus
	Chr03	gene	18748984	18754777	.	+	.	ID=Potri.003G180300.v3.0;Name=Potri.003G180300	Potri.003G180300	PF03556	PTHR12281	KOG3077	0	0	0	AT1G15860.1	0	Domain of unknown function (DUF298)	0.42612	0.000859942	0.0293515	1.02835	1.29779	1.19605		FALSE	unknown			https://www.arabidopsis.org/servlets/TairObject?name=AT1G15860&type=locus
	Chr18	gene	15241169	15242185	.	-	.	ID=Potri.018G131100.v3.0;Name=Potri.018G131100	Potri.018G131100	0	0	0	0	0	0	AT3G15760.1	0	0	0.269768	0.000880099	0.172266	0.817278	0.425073	0.583499		FALSE	unknown			https://www.arabidopsis.org/servlets/TairObject?name=AT3G15760&type=locus
	Chr01	gene	33107875	33111647	.	-	.	ID=Potri.001G327000.v3.0;Name=Potri.001G327000	Potri.001G327000	PF01842	PTHR13734:SF23,PTHR13734	0	0	0	GO:0016597,GO:0008152	AT3G01990.1	ACR6	ACT domain repeat 6	0.0672104	0.000897036	0.0298541	1.3247	1.51963	1.57421		FALSE	unknown			https://www.arabidopsis.org/servlets/TairObject?name=AT3G01990&type=locus	Ming-hsiun Hsieh and Howard M Goodman, ‘Molecular Characterization of a Novel Gene Family Encoding ACT Domain Repeat Proteins in Arabidopsis’, Plant Physiology, 130 (2002), 1797–1806 <http://dx.doi.org/10.1104/pp.007484.been>.
	Chr09	gene	9691310	9692076	.	-	.	ID=Potri.009G114100.v3.0;Name=Potri.009G114100	Potri.009G114100	0	0	0	0	0	0	0	0	0	0.149601	0.000900529	0.0727626	1.19355	2.83372	3.26085		FALSE	unknown	0
	Chr02	gene	886686	894790	.	-	.	ID=Potri.002G015400.v3.0;Name=Potri.002G015400	Potri.002G015400	PF07714,PF01842	PTHR23257:SF82,PTHR23257	KOG0192	0	0	GO:0004672,GO:0005524,GO:0006468,GO:0016597,GO:0008152	AT4G38470.1	0	ACT-like protein tyrosine kinase family protein	0.0304649	0.000904097	8.14756e-06	1.44494	1.25486	1.71134		FALSE	chloroplast development			https://www.arabidopsis.org/servlets/TairObject?name=AT4G38470&type=locus	Giorgia Lamberti and others, ‘The Cytosolic Kinases STY8, STY17, and STY46 Are Involved in Chloroplast Differentiation in Arabidopsis.’, Plant physiology, 157 (2011), 70–85 <http://dx.doi.org/10.1104/pp.111.182774>.
	Chr15	gene	8109452	8114176	.	-	.	ID=Potri.015G059200.v3.0;Name=Potri.015G059200	Potri.015G059200	PF04578	0	0	0	0	0	AT5G45470.1	0	Protein of unknown function (DUF594)	0.177476	0.000912226	0.395514	1.80463	2.5034	1.11506		FALSE	unknown			https://www.arabidopsis.org/servlets/TairObject?name=AT5G45470&type=locus
	Chr04	gene	21343407	21344215	.	-	.	ID=Potri.004G203000.v3.0;Name=Potri.004G203000	Potri.004G203000	0	0	0	0	0	0	AT3G52740.1	0	0	0.00288153	0.000915516	0.00438879	0.238014	0.257303	0.443601		FALSE	unknown	0	0	https://www.arabidopsis.org/servlets/TairObject?name=AT3G52740&type=locus
	Chr01	gene	46353529	46354148	.	-	.	ID=Potri.001G432500.v3.0;Name=Potri.001G432500	Potri.001G432500	0	0	0	0	0	0	0	0	0	0.430874	0.000928839	0.133889	0.969081	0.452373	0.434966		FALSE	unknown	0
	scaffold_38	gene	217772	221471	.	+	.	ID=Potri.T039100.v3.0;Name=Potri.T039100	Potri.T039100	PF01582,PF00931	PTHR11017,PTHR11017:SF20	KOG4658	0	0	GO:0043531,GO:0005515,GO:0007165,GO:0005622,GO:0045087,GO:0031224,GO:0004888,GO:0006915,GO:0005524	AT1G27170.1	0	transmembrane receptors;ATP binding	0.0278647	0.000962547	0.0513479	2.16685	1.97001	1.68941		FALSE	unknown			https://www.arabidopsis.org/servlets/TairObject?name=AT1G27170&type=locus
	Chr18	gene	10028712	10029831	.	-	.	ID=Potri.018G075200.v3.0;Name=Potri.018G075200	Potri.018G075200	PF01381,PF08523	PTHR10245	KOG3398	0	K03627	GO:0043565	AT3G24500.1	ATMBF1C,MBF1C	multiprotein bridging factor 1C	0.0445872	0.00103512	0.0507868	0.708125	0.438677	0.635479		FALSE	pathogen defense	abscisic acid	stress response	https://www.arabidopsis.org/servlets/TairObject?name=AT3G24500&type=locus	Dandan Qin and others, ‘Overexpression of Heat Stress-Responsive TaMBF1c, a Wheat (Triticum Aestivum) Multiprotein Bridging Factor, Confers Heat Tolerance in Both Yeast and Rice’, Plant molecular biology, 87 (2015), 31–45 <http://dx.doi.org/10.1007/s11103-014-0259-9>.
	Chr05	gene	25342466	25347912	.	-	.	ID=Potri.005G251300.v3.0;Name=Potri.005G251300	Potri.005G251300	PF07707,PF00651,PF00754,PF12248	PTHR24413,PTHR24413:SF85	KOG4276	0	0	GO:0005515,GO:0007155	AT2G30600.1	0	BTB/POZ domain-containing protein	0.00570896	0.00104719	0.00305618	1.88734	1.81327	2.18294		FALSE	light response	0	0	https://www.arabidopsis.org/servlets/TairObject?name=AT2G30600&type=locus	Brown and others.
	Chr13	gene	13802146	13805425	.	-	.	ID=Potri.013G124900.v3.0;Name=Potri.013G124900	Potri.013G124900	PF00450	PTHR11802,PTHR11802:SF7	KOG1282	2.3.1.91,3.4.16.-	K09756	GO:0004185,GO:0006508	AT5G09640.1	SCPL19,SNG2	serine carboxypeptidase-like 19	0.124791	0.00109192	0.190889	1.2472	1.52245	1.1327		FALSE	sinapine biosynthesis			https://www.arabidopsis.org/servlets/TairObject?name=AT5G09640&type=locus	Diana Weier and others, ‘The Genes BnSCT1 and BnSCT2 from Brassica Napus Encoding the Final Enzyme of Sinapine Biosynthesis: Molecular Characterization and Suppression’, Planta, 227 (2008), 375–85 <http://dx.doi.org/10.1007/s00425-007-0624-x>.
	Chr05	gene	19593167	19598055	.	+	.	ID=Potri.005G179800.v3.0;Name=Potri.005G179800	Potri.005G179800	PF09366	0	0	0	0	0	AT4G31115.2	0	Protein of unknown function (DUF1997)	0.0740072	0.00111029	0.00154437	1.27747	1.45699	1.45961		FALSE	reproduction	flowering time		https://www.arabidopsis.org/servlets/TairObject?name=AT4G31115&type=locus	Xin Wang and others, ‘SKB1-Mediated Symmetric Dimethylation of Histone H4R3 Controls Flowering Time in Arabidopsis.’, The EMBO journal, 26 (2007), 1934–41 <http://dx.doi.org/10.1038/sj.emboj.7601647>.
	Chr09	gene	9358951	9360841	.	-	.	ID=Potri.009G108200.v3.0;Name=Potri.009G108200	Potri.009G108200	0	0	0	0	0	0	AT2G15890.1	MEE14	maternal effect embryo arrest 14	0.0295956	0.00111142	0.00261261	1.47753	1.3707	1.42015		FALSE	reproduction	pollen tube		https://www.arabidopsis.org/servlets/TairObject?name=AT2G15890&type=locus	H J Li and others, ‘Arabidopsis CBP1 Is a Novel Regulator of Transcription Initiation in Central Cell-Mediated Pollen Tube Guidance’, Plant Cell, 27 (2015), 2880–93 <http://dx.doi.org/10.1105/tpc.15.00370>.
	Chr04	gene	2368144	2376386	.	+	.	ID=Potri.004G032700.v3.0;Name=Potri.004G032700	Potri.004G032700	PF08879,PF02373	PTHR12549:SF1,PTHR12549	0	0	0	GO:0005515	AT1G62310.1	0	transcription factor jumonji (jmjC) domain-containing protein	0.149539	0.00113569	0.0594401	1.19274	1.58075	1.19782		FALSE	unknown			https://www.arabidopsis.org/servlets/TairObject?name=AT1G62310&type=locus
	Chr01	gene	30874776	30880512	.	-	.	ID=Potri.001G305700.v3.0;Name=Potri.001G305700	Potri.001G305700	PF05653	PTHR12570	KOG2922	0	0	GO:0016020	AT2G21120.1	0	Protein of unknown function (DUF803)	0.0257603	0.00127932	0.0781564	1.25948	1.35189	1.36887		FALSE	unknown			https://www.arabidopsis.org/servlets/TairObject?name=AT2G21120&type=locus
	Chr14	gene	107066	110546	.	+	.	ID=Potri.014G001100.v3.0;Name=Potri.014G001100	Potri.014G001100	0	PTHR19308	KOG2761	0	0	0	AT3G13062.2	0	Polyketide cyclase/dehydrase and lipid transport superfamily protein	0.0898044	0.00132455	0.0580095	1.41094	1.46016	1.51974		FALSE	unknown			https://www.arabidopsis.org/servlets/TairObject?name=AT3G13062&type=locus
	Chr12	gene	12546540	12547191	.	-	.	ID=Potri.012G100300.v3.0;Name=Potri.012G100300	Potri.012G100300	0	0	0	0	0	0	0	0	0	0.0249263	0.0013503	0.0002347	1.61539	1.85713	1.71133		FALSE	unknown	0
	Chr03	gene	16746509	16747332	.	-	.	ID=Potri.003G154200.v3.0;Name=Potri.003G154200	Potri.003G154200	0	0	0	0	0	0	0	0	0	0.0148336	0.00138533	0.00284715	0.643462	0.192699	0.412267		FALSE	unknown	0
	Chr07	gene	12794758	12795420	.	-	.	ID=Potri.007G103500.v3.0;Name=Potri.007G103500	Potri.007G103500	0	0	0	0	0	0	0	0	0	0.0636544	0.00141775	5.3188e-05	2.55963	2.27986	3.82415		FALSE	unknown	0
	Chr09	gene	10828633	10830516	.	-	.	ID=Potri.009G134000.v3.0;Name=Potri.009G134000	Potri.009G134000	PF00249	PTHR10641	KOG0048	0	K09422	GO:0003677	AT4G38620.1	ATMYB4,MYB4	myb domain protein 4	0.00078905	0.0014838	0.000339404	1.68663	1.78546	2.06252		22485	jasmonic acid	salicylic acid	0	https://www.arabidopsis.org/servlets/TairObject?name=AT4G38620&type=locus	Stracke, Werber and Weisshaar.
	Chr03	gene	17686924	17689865	.	+	.	ID=Potri.003G166200.v3.0;Name=Potri.003G166200	Potri.003G166200	PF00560,PF08263	PTHR24420:SF836,PTHR24420	0	0	0	GO:0005515	AT5G21090.1	0	Leucine-rich repeat (LRR) family protein	0.458055	0.00151394	0.176643	1.01004	1.54314	1.10942		FALSE	pathogen defense			https://www.arabidopsis.org/servlets/TairObject?name=AT5G21090&type=locus	Mingyue Gou and others, ‘An F-Box Gene, CPR30, Functions as a Negative Regulator of the Defense Response in Arabidopsis’, Plant Journal, 60 (2009), 757–70 <http://dx.doi.org/10.1111/j.1365-313X.2009.03995.x>.
	Chr01	gene	6308025	6309414	.	-	.	ID=Potri.001G079600.v3.0;Name=Potri.001G079600	Potri.001G079600	PF00847	0	0	0	0	GO:0003700,GO:0006355	AT5G07580.1	0	Integrase-type DNA-binding superfamily protein	0.00610971	0.00153789	0.00419236	1.73695	1.66114	1.75632		FALSE	ethylene response	0	0	https://www.arabidopsis.org/servlets/TairObject?name=AT5G07580&type=locus
	Chr18	gene	332449	334033	.	+	.	ID=Potri.018G004500.v3.0;Name=Potri.018G004500	Potri.018G004500	PF00144	PTHR10566:SF6,PTHR10566	0	0	0	0	AT5G24810.2	0	ABC1 family protein	0.361672	0.00160182	0.0353073	0.939889	0.544661	0.735154		FALSE	unknown			https://www.arabidopsis.org/servlets/TairObject?name=AT5G24810&type=locus
	Chr16	gene	10569179	10573409	.	+	.	ID=Potri.016G105800.v3.0;Name=Potri.016G105800	Potri.016G105800	PF07714	PTHR24420:SF457,PTHR24420	KOG1187	0	0	GO:0004672,GO:0005524,GO:0006468	AT3G54030.1	0	Protein kinase protein with tetratricopeptide repeat domain	0.0476564	0.00164215	0.00366357	2.55222	1.83983	2.18909		FALSE	brassinosteroid response			https://www.arabidopsis.org/servlets/TairObject?name=AT3G54030&type=locus	Wenqiang Tang and others, ‘BSKs Mediate Signal Transduction from the Receptor Kinase BRI1 in Arabidopsis’, Science, 321 (2008), 557–60.
	Chr14	gene	3186618	3188894	.	-	.	ID=Potri.014G038900.v3.0;Name=Potri.014G038900	Potri.014G038900	PF01535	PTHR24015	0	0	0	0	AT3G23330.1	0	Tetratricopeptide repeat (TPR)-like superfamily protein	0.0255875	0.00165711	0.0086847	1.29904	1.37688	1.54654		FALSE	unknown			https://www.arabidopsis.org/servlets/TairObject?name=AT3G23330&type=locus
	Chr05	gene	9763058	9763801	.	+	.	ID=Potri.005G125100.v3.0;Name=Potri.005G125100	Potri.005G125100	0	0	0	0	0	0	0	0	0	0.296452	0.00167621	0.0193568	1.21062	2.8142	2.57173		FALSE	unknown	0
	Chr07	gene	8144143	8149905	.	+	.	ID=Potri.007G064300.v3.0;Name=Potri.007G064300	Potri.007G064300	PF03094	0	0	0	K08472	GO:0008219,GO:0016021	AT2G17480.1	ATMLO8,MLO8	Seven transmembrane MLO family protein	0.221399	0.00168363	0.00632321	0.838262	0.494593	0.681503		FALSE	unknown			https://www.arabidopsis.org/servlets/TairObject?name=AT2G17480&type=locus
	Chr19	gene	531446	535641	.	+	.	ID=Potri.019G005000.v3.0;Name=Potri.019G005000	Potri.019G005000	PF11721,PF00069	PTHR24420,PTHR24420:SF696	0	0	0	GO:0004672,GO:0005524,GO:0006468	AT1G07650.2	0	Leucine-rich repeat transmembrane protein kinase	0.0491849	0.00170445	0.0196543	1.31796	2.28006	2.11009		FALSE	unknown			https://www.arabidopsis.org/servlets/TairObject?name=AT1G07650&type=locus
	Chr02	gene	1809094	1810368	.	-	.	ID=Potri.002G028100.v3.0;Name=Potri.002G028100	Potri.002G028100	0	0	0	0	0	0	AT3G49990.1	0	0	0.219453	0.00174588	0.0910466	2.46528	3.02149	2.41169		FALSE	unknown			https://www.arabidopsis.org/servlets/TairObject?name=AT3G49990&type=locus
	Chr17	gene	2911144	2912886	.	-	.	ID=Potri.017G034500.v3.0;Name=Potri.017G034500	Potri.017G034500	PF00069	PTHR24420,PTHR24420:SF441	KOG1187	0	0	GO:0004672,GO:0005524,GO:0006468	AT1G66980.1	SNC4	suppressor of npr1-1 constitutive 4	0.0649477	0.00177055	0.065671	1.39822	1.63993	1.30761		FALSE	pathogen defense			https://www.arabidopsis.org/servlets/TairObject?name=AT1G66980&type=locus	Zhibin Zhang and others, ‘Splicing of Receptor-like Kinase-Encoding SNC4 and CERK1 Is Regulated by Two Conserved Splicing Factors That Are Required for Plant Immunity’, Molecular Plant, 7 (2014), 1766–75 <http://dx.doi.org/10.1093/mp/ssu103>.
	Chr14	gene	9526502	9526944	.	-	.	ID=Potri.014G123300.v3.0;Name=Potri.014G123300	Potri.014G123300	0	0	0	0	0	0	0	0	0	0.280321	0.00179342	0.175734	0.786924	2.35967	1.89278		FALSE	unknown	0
	Chr01	gene	44844724	44850706	.	-	.	ID=Potri.001G423200.v3.0;Name=Potri.001G423200	Potri.001G423200	0	0	0	0	0	0	AT5G54920.1	0	0	0.00843239	0.00179399	0.158393	0.593344	0.653898	0.661273		FALSE	unknown			https://www.arabidopsis.org/servlets/TairObject?name=AT5G54920&type=locus
	Chr03	gene	16349492	16351298	.	+	.	ID=Potri.003G148500.v3.0;Name=Potri.003G148500	Potri.003G148500	0	0	0	0	0	0	0	0	0	0.0101887	0.0018321	0.0929638	0.808217	0.788454	0.855481		FALSE	unknown	0
	Chr01	gene	34306000	34308222	.	-	.	ID=Potri.001G339400.v3.0;Name=Potri.001G339400	Potri.001G339400	0	0	0	0	0	0	AT5G05800.1	0	0	0.218979	0.00193732	0.0375307	1.34287	2.47681	1.97941		FALSE	unknown			https://www.arabidopsis.org/servlets/TairObject?name=AT5G05800&type=locus
	Chr02	gene	5265363	5268752	.	-	.	ID=Potri.002G076100.v3.0;Name=Potri.002G076100	Potri.002G076100	PF00008,PF07714	PTHR24420,PTHR24420:SF444	KOG1187	0	0	GO:0005515,GO:0004672,GO:0005524,GO:0006468	AT1G21270.1	WAK2	wall-associated kinase 2	0.00209238	0.00193905	0.0259938	0.505318	0.587785	0.472913		FALSE	salicylic acid	pathogen defense	cell proliferation	https://www.arabidopsis.org/servlets/TairObject?name=AT1G21270&type=locus
	Chr03	gene	17452668	17459822	.	+	.	ID=Potri.003G163800.v3.0;Name=Potri.003G163800	Potri.003G163800	0	0	0	0	0	0	AT1G28100.1	0	0	0.104234	0.00194554	0.016383	1.38046	1.63304	1.48667		FALSE	unknown			https://www.arabidopsis.org/servlets/TairObject?name=AT1G28100&type=locus
	Chr09	gene	5627689	5629462	.	+	.	ID=Potri.009G051600.v3.0;Name=Potri.009G051600	Potri.009G051600	PF04646	PTHR10811:SF5,PTHR10811	KOG2246	0	0	GO:0016757,GO:0016020	AT5G12460.1	0	Protein of unknown function (DUF604)	0.0391256	0.00195957	0.0294015	3.80755	7.87586	10.9304		FALSE	unknown			https://www.arabidopsis.org/servlets/TairObject?name=AT5G12460&type=locus
	Chr15	gene	12258390	12260065	.	+	.	ID=Potri.015G104500.v3.0;Name=Potri.015G104500	Potri.015G104500	PF00550	PTHR20863,PTHR20863:SF12	0	0	0	GO:0048037	AT4G25050.1	ACP4	acyl carrier protein 4	0.00924912	0.00200277	0.00370591	1.46443	1.74409	1.65487		FALSE	light response	systemic resistance	0	https://www.arabidopsis.org/servlets/TairObject?name=AT4G25050&type=locus	Xia and others.
	Chr18	gene	15203966	15210270	.	+	.	ID=Potri.018G130500.v3.0;Name=Potri.018G130500	Potri.018G130500	PF03822,PF00069	PTHR24344,PTHR24344:SF45	KOG0583	0	0	GO:0004672,GO:0005524,GO:0006468,GO:0007165	AT5G35410.1	ATSOS2,CIPK24,SNRK3.11,SOS2	Protein kinase superfamily protein	0.381762	0.00204308	0.0975812	0.970576	1.35508	1.09249		FALSE	salt stress			https://www.arabidopsis.org/servlets/TairObject?name=AT5G35410&type=locus
	Chr03	gene	3934644	3938959	.	+	.	ID=Potri.003G031200.v3.0;Name=Potri.003G031200	Potri.003G031200	PF03101,PF10551	0	0	0	0	0	AT1G80010.1	FRS8	FAR1-related sequence 8	0.262091	0.0020717	0.221086	0.919872	1.32035	1.15966		FALSE	light response			https://www.arabidopsis.org/servlets/TairObject?name=AT1G80010&type=locus
	Chr14	gene	9564921	9571868	.	-	.	ID=Potri.014G123800.v3.0;Name=Potri.014G123800	Potri.014G123800	PF07786	0	KOG4683	0	0	0	AT5G47900.1	0	Protein of unknown function (DUF1624)	0.262516	0.00208158	0.0179398	1.05218	1.39429	1.2803		FALSE	unknown			https://www.arabidopsis.org/servlets/TairObject?name=AT5G47900&type=locus
	Chr13	gene	380132	382106	.	-	.	ID=Potri.013G005900.v3.0;Name=Potri.013G005900	Potri.013G005900	PF01501	PTHR11183,PTHR11183:SF2	KOG1950	0	0	GO:0016757	AT1G56600.1	AtGolS2,GolS2	galactinol synthase 2	0.126704	0.00214116	0.45601	1.43373	1.59948	1.02201		FALSE	salt stress			https://www.arabidopsis.org/servlets/TairObject?name=AT1G56600&type=locus
	Chr09	gene	6120161	6120809	.	+	.	ID=Potri.009G058500.v3.0;Name=Potri.009G058500	Potri.009G058500	0	0	0	0	0	0	AT3G57450.1	0	0	0.127469	0.00217846	0.0079888	0.823614	0.445394	0.39975		FALSE	unknown			https://www.arabidopsis.org/servlets/TairObject?name=AT3G57450&type=locus
	Chr04	gene	9229355	9240103	.	-	.	ID=Potri.004G104900.v3.0;Name=Potri.004G104900	Potri.004G104900	PF03661	0	0	0	0	GO:0016021	AT3G02420.1	0	0	0.353676	0.0021989	0.241622	0.985332	1.2153	1.08037		FALSE	unknown			https://www.arabidopsis.org/servlets/TairObject?name=AT3G02420&type=locus
	Chr07	gene	12546813	12552994	.	-	.	ID=Potri.007G099700.v3.0;Name=Potri.007G099700	Potri.007G099700	PF01582,PF00931	PTHR11017,PTHR11017:SF20	KOG4658	0	0	GO:0043531,GO:0005515,GO:0007165,GO:0005622,GO:0045087,GO:0031224,GO:0004888,GO:0006915,GO:0005524	AT5G36930.2	0	Disease resistance protein (TIR-NBS-LRR class) family	0.0888608	0.00220411	0.084176	0.877141	1.42456	1.15491		FALSE	pathogen defense			https://www.arabidopsis.org/servlets/TairObject?name=AT5G36930&type=locus
	Chr10	gene	13992742	13994134	.	+	.	ID=Potri.010G123600.v3.0;Name=Potri.010G123600	Potri.010G123600	0	0	0	0	0	0	AT1G68440.1	0	0	0.00343963	0.00221488	0.433639	0.642649	0.572354	0.966263		FALSE	stress response			https://www.arabidopsis.org/servlets/TairObject?name=AT1G68440&type=locus
	Chr05	gene	22752486	22761178	.	-	.	ID=Potri.005G214600.v3.0;Name=Potri.005G214600	Potri.005G214600	PF00069	PTHR13832,PTHR13832:SF3	0	0	0	GO:0004672,GO:0005524,GO:0006468	AT3G63340.2	0	Protein phosphatase 2C family protein	0.458501	0.00224141	0.0363643	1.00597	1.20056	1.16618		FALSE	unknown			https://www.arabidopsis.org/servlets/TairObject?name=AT3G63340&type=locus
	Chr12	gene	14275449	14280063	.	+	.	ID=Potri.012G123600.v3.0;Name=Potri.012G123600	Potri.012G123600	PF01535	PTHR24015	0	0	0	0	AT2G35130.1	0	Tetratricopeptide repeat (TPR)-like superfamily protein	0.0170187	0.00226199	0.00980127	1.76032	2.19077	1.83079		FALSE	unknown			https://www.arabidopsis.org/servlets/TairObject?name=AT2G35130&type=locus
	Chr12	gene	2890399	2890715	.	+	.	ID=Potri.012G032600.v3.0;Name=Potri.012G032600	Potri.012G032600	0	0	0	0	0	0	0	0	0	0.0242295	0.00231441	0.114823	0.564371	0.569637	0.664104		FALSE	unknown	0
	Chr14	gene	8533731	8533982	.	-	.	ID=Potri.014G108900.v3.0;Name=Potri.014G108900	Potri.014G108900	0	0	0	0	0	0	AT3G61980.1	0	serine protease inhibitor, Kazal-type family protein	0.255739	0.00232014	0.317617	1.59443	0.496248	0.720832		FALSE	unknown			https://www.arabidopsis.org/servlets/TairObject?name=AT3G61980&type=locus
	Chr13	gene	16144002	16149418	.	+	.	ID=Potri.013G159400.v3.0;Name=Potri.013G159400	Potri.013G159400	0	0	0	0	0	0	0	0	0	0.142495	0.00233035	0.411063	0.871353	1.46029	1.03172		FALSE	unknown	0
	Chr14	gene	3425922	3426265	.	+	.	ID=Potri.014G042400.v3.0;Name=Potri.014G042400	Potri.014G042400	0	0	0	0	0	0	0	0	0	0.193146	0.00238477	0.22175	1.30056	1.88802	0.80299		FALSE	unknown	0
	Chr07	gene	1801355	1802965	.	+	.	ID=Potri.007G023800.v3.0;Name=Potri.007G023800	Potri.007G023800	PF00249	PTHR25040,PTHR25040:SF164	0	0	0	GO:0003677	AT1G75250.1	ATRL6,RL6,RSM3	RAD-like 6	0.0121324	0.00240238	0.023845	1.57761	1.74809	1.78609		FALSE	reproduction			https://www.arabidopsis.org/servlets/TairObject?name=AT1G75250&type=locus
	Chr05	gene	323174	325630	.	+	.	ID=Potri.005G005500.v3.0;Name=Potri.005G005500	Potri.005G005500	PF00295	0	0	0	0	GO:0004650,GO:0005975	AT1G02460.1	0	Pectin lyase-like superfamily protein	0.139542	0.00240438	0.194255	0.655439	0.611647	1.18689		FALSE	unknown			https://www.arabidopsis.org/servlets/TairObject?name=AT1G02460&type=locus
	Chr18	gene	2141918	2145799	.	+	.	ID=Potri.018G027000.v3.0;Name=Potri.018G027000	Potri.018G027000	0	PTHR11566:SF63,PTHR11566	0	0	0	0	AT3G19720.1	ARC5,DRP5B	P-loop containing nucleoside triphosphate hydrolases superfamily protein	0.174151	0.00241719	0.0360258	1.12118	1.41629	1.32483		FALSE	chloroplast development			https://www.arabidopsis.org/servlets/TairObject?name=AT3G19720&type=locus
	Chr16	gene	1357308	1363107	.	-	.	ID=Potri.016G024200.v3.0;Name=Potri.016G024200	Potri.016G024200	PF02170,PF02171,PF08699	PTHR22891	KOG1041	0	0	GO:0005515	AT2G27040.1	AGO4,OCP11	Argonaute family protein	0.173773	0.00250038	0.0457248	0.864151	0.702794	0.817689		FALSE	siRNA			https://www.arabidopsis.org/servlets/TairObject?name=AT2G27040&type=locus
	Chr09	gene	10076512	10077457	.	-	.	ID=Potri.009G120300.v3.0;Name=Potri.009G120300	Potri.009G120300	0	0	0	0	0	0	0	0	0	0.0282223	0.00254571	0.00705764	1.95274	2.02592	1.96958		FALSE	unknown	0
	Chr08	gene	14654893	14657522	.	+	.	ID=Potri.008G203800.v3.0;Name=Potri.008G203800	Potri.008G203800	0	0	0	0	0	0	AT5G19151.1	0	0	0.254537	0.00259367	0.0120698	1.19911	1.43726	1.72823		FALSE	unknown			https://www.arabidopsis.org/servlets/TairObject?name=AT5G19151&type=locus
	Chr10	gene	14425285	14428308	.	-	.	ID=Potri.010G129100.v3.0;Name=Potri.010G129100	Potri.010G129100	PF00557	PTHR10804:SF50,PTHR10804	0	0	0	GO:0009987	AT1G13270.1	MAP1B,MAP1C	methionine aminopeptidase 1B	0.123889	0.00259392	0.00170363	1.48276	1.94172	2.39371		FALSE	unknown			https://www.arabidopsis.org/servlets/TairObject?name=AT1G13270&type=locus
	Chr05	gene	1930985	1934830	.	+	.	ID=Potri.005G026300.v3.0;Name=Potri.005G026300	Potri.005G026300	PF02181	PTHR23213	KOG1922	0	0	0	AT3G05470.1	0	Actin-binding FH2 (formin homology 2) family protein	0.0947072	0.00260759	0.00891581	0.606582	0.40879	0.671044		FALSE	unknown			https://www.arabidopsis.org/servlets/TairObject?name=AT3G05470&type=locus
	Chr03	gene	6011277	6018638	.	+	.	ID=Potri.003G045000.v3.0;Name=Potri.003G045000	Potri.003G045000	0	0	0	0	0	0	AT2G25930.1	ELF3,PYK20	hydroxyproline-rich glycoprotein family protein	0.132465	0.00261498	0.0789691	1.14605	1.45547	1.33208		FALSE	circadian rhythm	heat stress		https://www.arabidopsis.org/servlets/TairObject?name=AT2G25930&type=locus
	Chr09	gene	10923919	10925596	.	+	.	ID=Potri.009G135400.v3.0;Name=Potri.009G135400	Potri.009G135400	0	0	KOG1100	0	0	0	AT4G35070.1	0	SBP (S-ribonuclease binding protein) family protein	0.285673	0.00271645	0.0135109	1.30873	1.80241	1.69921		FALSE	unknown			https://www.arabidopsis.org/servlets/TairObject?name=AT4G35070&type=locus
	Chr18	gene	2907601	2909440	.	-	.	ID=Potri.018G035900.v3.0;Name=Potri.018G035900	Potri.018G035900	PF01535	PTHR24015:SF47,PTHR24015	0	0	0	0	AT2G20540.1	MEF21	mitochondrial editing factor 21	0.0441818	0.00272699	0.0460674	0.603401	0.300627	0.542433		FALSE	unknown			https://www.arabidopsis.org/servlets/TairObject?name=AT2G20540&type=locus
	scaffold_703	gene	6784	8190	.	-	.	ID=Potri.T159100.v3.0;Name=Potri.T159100	Potri.T159100	PF00702	PTHR18901	KOG2914	0	0	GO:0003824,GO:0008152	AT4G11570.1	0	Haloacid dehalogenase-like hydrolase (HAD) superfamily protein	0.00101281	0.00274689	0.00944948	0.663184	0.689376	0.590484		41037	metabolism	signalling	0	https://www.arabidopsis.org/servlets/TairObject?name=AT4G11570&type=locus
	Chr04	gene	18367772	18371066	.	-	.	ID=Potri.004G162600.v3.0;Name=Potri.004G162600	Potri.004G162600	PF00643	0	0	0	0	GO:0008270,GO:0005622	AT4G38960.1	0	B-box type zinc finger family protein	0.344813	0.00285621	0.146888	0.932332	1.60071	1.15019		FALSE	reproduction	light response		https://www.arabidopsis.org/servlets/TairObject?name=AT4G38960&type=locus
	Chr05	gene	6070911	6074229	.	-	.	ID=Potri.005G082500.v3.0;Name=Potri.005G082500	Potri.005G082500	0	0	0	0	0	0	AT4G39630.1	0	0	0.485183	0.00288223	0.335128	0.987267	1.41063	0.875456		FALSE	unknown			https://www.arabidopsis.org/servlets/TairObject?name=AT4G39630&type=locus
	Chr17	gene	13928298	13932498	.	+	.	ID=Potri.017G128000.v3.0;Name=Potri.017G128000	Potri.017G128000	PF00560,PF00931	PTHR23155	KOG4658	0	0	GO:0005515,GO:0043531,GO:0006915,GO:0005524	AT3G14460.1	0	LRR and NB-ARC domains-containing disease resistance protein	0.130229	0.00297766	0.0316866	1.20623	1.32456	1.73125		FALSE	pathogen defense			https://www.arabidopsis.org/servlets/TairObject?name=AT3G14460&type=locus
	Chr05	gene	21218533	21225603	.	+	.	ID=Potri.005G195400.v3.0;Name=Potri.005G195400	Potri.005G195400	PF00856	PTHR22884,PTHR22884:SF37	KOG4442	0	0	GO:0005515	AT1G76710.1	ASHH1,SDG26	SET domain group 26	0.323936	0.00306834	0.0177231	1.04979	1.44144	1.38093		FALSE	unknown			https://www.arabidopsis.org/servlets/TairObject?name=AT1G76710&type=locus
	Chr01	gene	49402099	49407059	.	+	.	ID=Potri.001G460300.v3.0;Name=Potri.001G460300	Potri.001G460300	0	PTHR23213:SF81,PTHR23213	0	0	0	0	AT3G25690.1	CHUP1	Hydroxyproline-rich glycoprotein family protein	0.194773	0.00308545	0.174768	1.66092	3.55659	3.71679		FALSE	chloroplast development	abscisic acid	light response	https://www.arabidopsis.org/servlets/TairObject?name=AT3G25690&type=locus
	Chr07	gene	12524684	12527646	.	+	.	ID=Potri.007G099300.v3.0;Name=Potri.007G099300	Potri.007G099300	PF00026	PTHR13683,PTHR13683:SF98	KOG1339	0	0	GO:0004190,GO:0006508	AT4G33490.2	0	Eukaryotic aspartyl protease family protein	0.162419	0.00308815	0.443832	2.44462	2.89227	1.05836		FALSE	unknown			https://www.arabidopsis.org/servlets/TairObject?name=AT4G33490&type=locus
	Chr07	gene	10089958	10093489	.	-	.	ID=Potri.007G077000.v3.0;Name=Potri.007G077000	Potri.007G077000	PF01529	PTHR22883	KOG1311	0	0	GO:0008270	AT4G24630.1	0	DHHC-type zinc finger family protein	0.394638	0.00315724	0.365326	1.0905	1.95983	0.927615		FALSE	unknown			https://www.arabidopsis.org/servlets/TairObject?name=AT4G24630&type=locus
																			pvalues (t-test, uncorrected)			expression (mean treatment/mean control)
	Chr	feature	start	stop	x	y	z	Annotation	Gene	pfam	panther	KOG	EC	KO	GO	Arabidopsis homolog	common name	annotation	BT03	GM41	Mix	BT03	GM41	Mix	In GM41 top 100?	In BT03 top 100?	Pathways			Link to gene locus at Arabidopsis.org
	Chr03	gene	4864279	4866659	.	-	.	ID=Potri.003G037500.v3.0;Name=Potri.003G037500	Potri.003G037500	PF00118	PTHR11353:SF9,PTHR11353	0	0	0	GO:0005524,GO:0044267	AT3G13860.1	HSP60-3A	heat shock protein 60-3A	5.60726e-06	0.0197636	0.238807	0.339596	0.361587	0.643943	FALSE		heat stress			https://www.arabidopsis.org/servlets/TairObject?name=AT3G13860&type=locus
	Chr19	gene	755463	760142	.	+	.	ID=Potri.019G006400.v3.0;Name=Potri.019G006400	Potri.019G006400	PF00226	PTHR25040:SF66,PTHR25040	0	0	0	GO:0031072	AT2G18465.1	0	Chaperone DnaJ-domain superfamily protein	6.79577e-06	0.0413281	0.00871705	0.52502	0.757263	0.760178	FALSE		heat stress	chloroplast development	guard cell	https://www.arabidopsis.org/servlets/TairObject?name=AT2G18465&type=locus
	Chr15	gene	2441884	2445485	.	-	.	ID=Potri.015G030400.v3.0;Name=Potri.015G030400	Potri.015G030400	PF00249	PTHR12802:SF3,PTHR12802	0	0	0	GO:0003677	AT1G18330.2	EPR1,RVE7	Homeodomain-like superfamily protein	1.17944e-05	0.0720537	3.57174e-05	0.52639	0.817105	0.437352	FALSE		circadian rhythm	auxin		https://www.arabidopsis.org/servlets/TairObject?name=AT1G18330&type=locus	Reetika Rawat and others, ‘REVEILLE1, a Myb-like Transcription Factor, Integrates the Circadian Clock and Auxin Pathways.’, Proceedings of the National Academy of Sciences of the United States of America, 106 (2009), 16883–88 <http://dx.doi.org/10.1073/pnas.0813035106>.
	Chr01	gene	39576823	39583190	.	-	.	ID=Potri.001G379800.v3.0;Name=Potri.001G379800	Potri.001G379800	PF00168	PTHR16122:SF13,PTHR16122	0	0	0	GO:0005515	AT1G53590.1	NTMC2T6.1,NTMC2TYPE6.1	Calcium-dependent lipid-binding (CaLB domain) family protein	1.25669e-05	0.418376	0.38394	0.754404	1.01592	0.935541	FALSE		unknown			https://www.arabidopsis.org/servlets/TairObject?name=AT1G53590&type=locus
	Chr03	gene	2033279	2034120	.	-	.	ID=Potri.003G016300.v3.0;Name=Potri.003G016300	Potri.003G016300	0	0	0	0	0	0	0	0	0	2.18567e-05	0.349196	0.0620295	0.330246	0.86239	0.83644	FALSE		unknown	0
	scaffold_27	gene	148274	150942	.	+	.	ID=Potri.T018000.v3.0;Name=Potri.T018000	Potri.T018000	PF00232	PTHR10353	KOG0626	3.2.1.-	K01238	GO:0004553,GO:0005975	AT2G44480.1	BGLU17	beta glucosidase 17	5.07557e-05	0.0765325	0.00616858	2.86761	2.19754	3.3269	FALSE		carbohydrate metabolism	reproduction		https://www.arabidopsis.org/servlets/TairObject?name=AT2G44480&type=locus
	Chr13	gene	14578575	14581408	.	-	.	ID=Potri.013G135500.v3.0;Name=Potri.013G135500	Potri.013G135500	PF00106	PTHR24316:SF100,PTHR24316	KOG1208	1.3.1.33	K00218	GO:0016491,GO:0008152	AT1G03630.1	POR C,PORC	protochlorophyllide oxidoreductase C	7.51152e-05	0.125577	0.100343	1.20357	1.21356	1.14769	FALSE		light response	chlorophyll production		https://www.arabidopsis.org/servlets/TairObject?name=AT1G03630&type=locus	J Moon and others, ‘PIF1 Directly and Indirectly Regulates Chlorophyll Biosynthesis to Optimize the Greening Process in Arabidopsis’, Proceedings of the National Academy of Sciences of the United States of America, 105 (2008), 9433–38 <http://dx.doi.org/10.1073/pnas.0803611105>.
	Chr01	gene	28577731	28579734	.	-	.	ID=Potri.001G279300.v3.0;Name=Potri.001G279300	Potri.001G279300	PF02535	PTHR11040,PTHR11040:SF1	KOG1558	0	0	GO:0046873,GO:0030001,GO:0055085,GO:0016020	AT2G30080.1	ATZIP6,ZIP6	ZIP metal ion transporter family	8.6899e-05	0.0923424	0.00126497	0.476073	0.654232	0.659464	FALSE		metal response			https://www.arabidopsis.org/servlets/TairObject?name=AT2G30080&type=locus	Sonia Plaza and others, ‘Expression and Functional Analysis of Metal Transporter Genes in Two Contrasting Ecotypes of the Hyperaccumulator Thlaspi Caerulescens’, Journal of Experimental Botany, 58 (2007), 1717–28 <http://dx.doi.org/10.1093/jxb/erm025>.
	scaffold_47	gene	124540	130116	.	+	.	ID=Potri.T049000.v3.0;Name=Potri.T049000	Potri.T049000	PF00560,PF00931	PTHR11017,PTHR11017:SF20	0	0	0	GO:0005515,GO:0043531,GO:0006915,GO:0005524	AT4G12010.1	0	Disease resistance protein (TIR-NBS-LRR class) family	0.00010521	0.344916	0.00420715	0.616599	0.891337	0.722431	FALSE		pathogen defense			https://www.arabidopsis.org/servlets/TairObject?name=AT4G12010&type=locus
	Chr13	gene	6535155	6538379	.	+	.	ID=Potri.013G076300.v3.0;Name=Potri.013G076300	Potri.013G076300	PF03092	PTHR24003,PTHR24003:SF252	0	0	0	0	AT1G64890.1	0	Major facilitator superfamily protein	0.000114859	0.201917	0.00108663	0.529922	0.837508	0.509494	FALSE		chloroplast development			https://www.arabidopsis.org/servlets/TairObject?name=AT1G64890&type=locus	Sebastian M J Klaus and others, ‘Higher Plant Plastids and Cyanobacteria Have Folate Carriers Related to Those of Trypanosomatids’, Journal of Biological Chemistry, 280 (2005), 38457–63 <http://dx.doi.org/10.1074/jbc.M507432200>.
	Chr05	gene	21766400	21768506	.	-	.	ID=Potri.005G202800.v3.0;Name=Potri.005G202800	Potri.005G202800	0	0	0	0	0	0	AT1G29370.1	0	Kinase-related protein of unknown function (DUF1296)	0.000116435	0.16091	0.0495779	1.23685	1.26912	1.54246	FALSE		unknown			https://www.arabidopsis.org/servlets/TairObject?name=AT1G29370&type=locus
	Chr09	gene	12751384	12756593	.	-	.	ID=Potri.009G167500.v3.0;Name=Potri.009G167500	Potri.009G167500	PF00439	PTHR22881,PTHR22881:SF3	0	0	0	GO:0005515	AT1G20670.1	0	DNA-binding bromodomain-containing protein	0.000149988	0.338885	0.313682	0.690261	1.05714	0.929141	FALSE		unknown			https://www.arabidopsis.org/servlets/TairObject?name=AT1G20670&type=locus
	Chr04	gene	23905089	23910728	.	-	.	ID=Potri.004G232500.v3.0;Name=Potri.004G232500	Potri.004G232500	PF07714,PF00560	PTHR24420,PTHR24420:SF476	KOG1187	0	0	GO:0004672,GO:0005524,GO:0006468,GO:0005515	AT5G49760.1	0	Leucine-rich repeat protein kinase family protein	0.000172377	0.242829	0.000179373	0.528657	1.19147	0.672965	FALSE		unknown			https://www.arabidopsis.org/servlets/TairObject?name=AT5G49760&type=locus
	Chr12	gene	9664193	9667541	.	+	.	ID=Potri.012G071500.v3.0;Name=Potri.012G071500	Potri.012G071500	PF00854	PTHR11654:SF20,PTHR11654	KOG1237	0	0	GO:0005215,GO:0006857,GO:0016020	AT5G62680.1	0	Major facilitator superfamily protein	0.000172538	0.314216	9.12186e-05	0.375782	0.78325	0.300228	FALSE		glucosinolate transport			https://www.arabidopsis.org/servlets/TairObject?name=AT5G62680&type=locus	Svend Roesen Madsen and others, ‘Elucidating the Role of Transport Processes in Leaf Glucosinolate Distribution’, Plant Physiology, 166 (2014), 1450–62.
	Chr08	gene	5050168	5054587	.	+	.	ID=Potri.008G080800.v3.0;Name=Potri.008G080800	Potri.008G080800	PF04146	PTHR12357:SF6,PTHR12357	KOG1901	0	0	0	AT1G79270.1	ECT8	evolutionarily conserved C-terminal region 8	0.000174961	0.489994	0.00806295	0.690671	0.995491	0.754045	FALSE		unknown			https://www.arabidopsis.org/servlets/TairObject?name=AT1G79270&type=locus
	Chr12	gene	15401076	15406028	.	-	.	ID=Potri.012G139800.v3.0;Name=Potri.012G139800	Potri.012G139800	PF00612	PTHR13140,PTHR13140:SF72	0	0	0	GO:0005515	AT5G07240.1	IQD24	IQ-domain 24	0.000186809	0.170591	0.0122481	0.571909	0.842285	0.754553	FALSE		calmodulin binding			https://www.arabidopsis.org/servlets/TairObject?name=AT5G07240&type=locus
	Chr06	gene	11714208	11716567	.	+	.	ID=Potri.006G139900.v3.0;Name=Potri.006G139900	Potri.006G139900	PF00022	PTHR11937	KOG0676	0	0	0	AT5G09810.1	ACT7	actin 7	0.000202858	0.0423104	0.00028217	0.191656	0.600808	0.290198	FALSE		root hair development	calcium		https://www.arabidopsis.org/servlets/TairObject?name=AT5G09810&type=locus	Christian S Kiefer and others, ‘Arabidopsis AIP1-2 Restricted by WER-Mediated Patterning Modulates Planar Polarity.’, Development (Cambridge, England), 142 (2015), 151–61 <http://dx.doi.org/10.1242/dev.111013>.
	Chr13	gene	2495300	2497804	.	+	.	ID=Potri.013G037000.v3.0;Name=Potri.013G037000	Potri.013G037000	PF00069,PF00560	PTHR24420,PTHR24420:SF472	KOG1187	0	0	GO:0004672,GO:0005524,GO:0006468,GO:0005515	AT4G08850.1	0	Leucine-rich repeat receptor-like protein kinase family protein	0.000209978	0.436722	0.066431	0.625297	1.03106	0.660253	FALSE		unknown			https://www.arabidopsis.org/servlets/TairObject?name=AT4G08850&type=locus
	scaffold_47	gene	85221	94424	.	+	.	ID=Potri.T048300.v3.0;Name=Potri.T048300	Potri.T048300	PF00225,PF00560,PF00931	PTHR11017,PTHR11017:SF20	KOG4658	0	0	GO:0003777,GO:0005524,GO:0007018,GO:0005515,GO:0043531,GO:0006915	AT1G69550.1	0	disease resistance protein (TIR-NBS-LRR class)	0.000211833	0.349658	0.00822409	0.46518	0.915419	0.547557	FALSE		pathogen defense			https://www.arabidopsis.org/servlets/TairObject?name=AT1G69550&type=locus
	Chr18	gene	13133130	13141909	.	+	.	ID=Potri.018G103800.v3.0;Name=Potri.018G103800	Potri.018G103800	PF04484	0	0	0	0	0	AT4G30710.1	0	Family of unknown function (DUF566)	0.000240015	0.495668	0.412414	0.714141	0.999693	1.02276	FALSE		chloroplast development	microtubule		https://www.arabidopsis.org/servlets/TairObject?name=AT4G30710&type=locus	Lingyan Cao and others, ‘Arabidopsis AUGMIN subunit8 Is a Microtubule plus-End Binding Protein That Promotes Microtubule Reorientation in Hypocotyls.’, The Plant cell, 25 (2013), 2187–2201 <http://dx.doi.org/10.1105/tpc.113.113472>; V. Albrecht and others, ‘The Cytoskeleton and the Peroxisomal-Targeted SNOWY COTYLEDON3 Protein Are Required for Chloroplast Development in Arabidopsis’, The Plant Ce…
	Chr01	gene	37891020	37893116	.	-	.	ID=Potri.001G366100.v3.0;Name=Potri.001G366100	Potri.001G366100	PF02535	PTHR11040,PTHR11040:SF28	KOG1558	0	0	GO:0046873,GO:0030001,GO:0055085,GO:0016020	AT1G55910.1	ZIP11	zinc transporter 11 precursor	0.000243185	0.124017	0.0159924	0.599041	0.753067	0.656462	FALSE		metal response			https://www.arabidopsis.org/servlets/TairObject?name=AT1G55910&type=locus
	Chr14	gene	3489803	3498994	.	-	.	ID=Potri.014G043700.v3.0;Name=Potri.014G043700	Potri.014G043700	PF00390,PF03949	PTHR23406:SF2,PTHR23406	KOG1257	1.1.1.39	K00028	GO:0016616,GO:0055114,GO:0051287	AT2G13560.1	NAD-ME1	NAD-dependent malic enzyme 1	0.000248716	0.0459228	0.0170819	1.23723	1.28982	1.35588	FALSE		central metabolism			https://www.arabidopsis.org/servlets/TairObject?name=AT2G13560&type=locus
	Chr01	gene	43096028	43102776	.	-	.	ID=Potri.001G408500.v3.0;Name=Potri.001G408500	Potri.001G408500	PF00609,PF00781	PTHR11255:SF1,PTHR11255	0	0	0	GO:0004143,GO:0007205	AT2G20900.2	ATDGK5,DGK5	diacylglycerol kinase 5	0.000265742	0.497115	7.8687e-05	0.667444	0.999256	0.633926	FALSE		salicylic acid	pathogen defense		https://www.arabidopsis.org/servlets/TairObject?name=AT2G20900&type=locus
	Chr15	gene	1695082	1698927	.	-	.	ID=Potri.015G022100.v3.0;Name=Potri.015G022100	Potri.015G022100	PF04545,PF04542,PF04539	0	0	0	K03093	GO:0003677,GO:0003700,GO:0016987,GO:0006352,GO:0006355	AT5G24120.1	ATSIG5,SIG5,SIGE	sigma factor E	0.000266768	0.00947317	6.97017e-05	0.316939	0.502171	0.175092	FALSE		light response	0	0	https://www.arabidopsis.org/servlets/TairObject?name=AT5G24120&type=locus
	Chr16	gene	793636	795980	.	+	.	ID=Potri.016G014400.v3.0;Name=Potri.016G014400	Potri.016G014400	PF00201	PTHR11926,PTHR11926:SF15	KOG1192	0	0	GO:0016758,GO:0008152	AT1G07250.1	UGT71C4	UDP-glucosyl transferase 71C4	0.00028715	0.144273	2.98387e-05	0.488565	0.750644	0.312971	FALSE		benzoate response			https://www.arabidopsis.org/servlets/TairObject?name=AT1G07250&type=locus
	Chr14	gene	11938110	11946964	.	-	.	ID=Potri.014G153400.v3.0;Name=Potri.014G153400	Potri.014G153400	PF00694,PF00330	PTHR11670,PTHR11670:SF1	KOG0452	4.2.1.3	K01681	GO:0008152	AT2G05710.1	ACO3	aconitase 3	0.000332895	0.0974094	0.335705	0.686952	0.870432	0.964741	FALSE		TCA cycle			https://www.arabidopsis.org/servlets/TairObject?name=AT2G05710&type=locus
	Chr06	gene	22477353	22478206	.	+	.	ID=Potri.006G210100.v3.0;Name=Potri.006G210100	Potri.006G210100	PF00732	PTHR11552,PTHR11552:SF35	0	0	0	GO:0016614,GO:0050660,GO:0055114,GO:0009055,GO:0016491	0	0	0	0.000333207	0.382722	0.0803923	0.486354	0.922357	0.833385	FALSE		unknown	0
	Chr18	gene	5435082	5438222	.	+	.	ID=Potri.018G052200.v3.0;Name=Potri.018G052200	Potri.018G052200	PF12171	PTHR10593	0	0	0	0	AT1G55110.1	AtIDD7,IDD7	indeterminate(ID)-domain 7	0.000347253	0.374806	0.0111632	0.667887	1.04513	0.901551	FALSE		unknown			https://www.arabidopsis.org/servlets/TairObject?name=AT1G55110&type=locus
	Chr19	gene	4551636	4554620	.	-	.	ID=Potri.019G039900.v3.0;Name=Potri.019G039900	Potri.019G039900	PF06991	PTHR15327	KOG1425	0	0	GO:0005576	AT5G17900.1	0	microfibrillar-associated protein-related	0.000350407	0.354722	0.407161	0.67104	1.08541	0.957426	FALSE		unknown			https://www.arabidopsis.org/servlets/TairObject?name=AT5G17900&type=locus
	Chr01	gene	48744474	48747110	.	+	.	ID=Potri.001G452200.v3.0;Name=Potri.001G452200	Potri.001G452200	PF02362	0	0	0	0	GO:0003677,GO:0006355	AT2G46870.1	NGA1	AP2/B3-like transcriptional factor family protein	0.000352203	0.0924732	0.000486133	0.418883	0.608831	0.361961	FALSE		cell proliferation	root hair development		https://www.arabidopsis.org/servlets/TairObject?name=AT2G46870&type=locus	So Hyun Kwon and others, ‘Overexpression of a Brassica Rapa NGATHA Gene in Arabidopsis Thaliana Negatively Affects Cell Proliferation during Lateral Organ and Root Growth’, Plant and Cell Physiology, 50 (2009), 2163–73 <http://dx.doi.org/10.1093/pcp/pcp150>.
	Chr01	gene	12531286	12533351	.	-	.	ID=Potri.001G151800.v3.0;Name=Potri.001G151800	Potri.001G151800	PF01027	PTHR23291,PTHR23291:SF4	KOG1629	0	0	0	AT5G47120.1	ATBI-1,ATBI1,BI-1,BI1	BAX inhibitor 1	0.000370647	0.06811	5.99832e-05	0.719445	0.808004	0.584658	FALSE		salicylic acid	ROS response		https://www.arabidopsis.org/servlets/TairObject?name=AT5G47120&type=locus	Toshiki Ishikawa and others, ‘Overexpression of Bax Inhibitor-1 Links Plasma Membrane Microdomain Proteins to Stress’, Plant Physiology, 2015.
	Chr05	gene	22793664	22798254	.	+	.	ID=Potri.005G215100.v3.0;Name=Potri.005G215100	Potri.005G215100	PF12171	PTHR10593	0	0	0	0	AT1G03840.1	MGP	C2H2 and C2HC zinc fingers superfamily protein	0.000372833	0.463912	0.0115792	0.652461	0.980453	0.705046	FALSE		unknown	root hair development		https://www.arabidopsis.org/servlets/TairObject?name=AT1G03840&type=locus
	Chr01	gene	40300220	40304160	.	-	.	ID=Potri.001G386900.v3.0;Name=Potri.001G386900	Potri.001G386900	PF05687	0	0	0	0	0	AT1G78700.1	BEH4	BES1/BZR1 homolog 4	0.000380506	0.00782837	0.0804035	0.505835	0.632414	0.703725	FALSE		brassinosteroid response			https://www.arabidopsis.org/servlets/TairObject?name=AT1G78700&type=locus	Zhi Yong Wang and others, ‘Nuclear-Localized BZR1 Mediates Brassinosteroid-Induced Growth and Feedback Suppression of Brassinosteroid Biosynthesis’, Developmental Cell, 2 (2002), 505–13 <http://dx.doi.org/10.1016/S1534-5807(02)00153-3>.
	Chr03	gene	13996048	13999362	.	-	.	ID=Potri.003G116600.v3.0;Name=Potri.003G116600	Potri.003G116600	PF01842	PTHR13734:SF23,PTHR13734	0	0	0	GO:0016597,GO:0008152	AT1G12420.1	ACR8	ACT domain repeat 8	0.000404333	0.0863065	0.146489	0.566806	0.667639	0.695228	FALSE		unknown			https://www.arabidopsis.org/servlets/TairObject?name=AT1G12420&type=locus
	Chr15	gene	9005169	9007696	.	+	.	ID=Potri.015G065400.v3.0;Name=Potri.015G065400	Potri.015G065400	PF02183,PF00046	PTHR24326,PTHR24326:SF218	KOG0483	0	0	GO:0003700,GO:0043565,GO:0006355,GO:0003677,GO:0005634	AT3G01470.1	ATHB-1,ATHB1,HAT5,HB-1,HD-ZIP-1	homeobox 1	0.000413686	0.137884	0.00029678	0.530482	0.811131	0.556127	FALSE		light response	root growth		https://www.arabidopsis.org/servlets/TairObject?name=AT3G01470&type=locus	Matias Capella and others, ‘Arabidopsis Thaliana HomeoBox 1 (AtHB1), a Homedomain-Leucine Zipper I (HD-Zip I) Transcription Factor, Is Regulated by PHYTOCHROME-INTERACTING FACTOR 1 to Promote Hypocotyl Elongation’, New Phytologist, 207 (2015), 669–82 <http://dx.doi.org/10.1111/nph.13401>.
	Chr18	gene	518107	520238	.	-	.	ID=Potri.018G007100.v3.0;Name=Potri.018G007100	Potri.018G007100	PF01344	PTHR24414:SF184,PTHR24414	0	0	0	GO:0005515	AT2G24540.1	AFR	Galactose oxidase/kelch repeat superfamily protein	0.000469742	0.166789	0.011252	0.695967	0.841746	0.670378	FALSE		light response			https://www.arabidopsis.org/servlets/TairObject?name=AT2G24540&type=locus
	Chr04	gene	9865489	9867634	.	+	.	ID=Potri.004G110200.v3.0;Name=Potri.004G110200	Potri.004G110200	PF00232	PTHR10353	KOG0626	0	0	GO:0004553,GO:0005975	AT1G26560.1	BGLU40	beta glucosidase 40	0.000473279	0.164044	0.0691752	3.31833	2.54154	3.78316	FALSE		unknown			https://www.arabidopsis.org/servlets/TairObject?name=AT1G26560&type=locus
	Chr06	gene	936933	940216	.	+	.	ID=Potri.006G013900.v3.0;Name=Potri.006G013900	Potri.006G013900	PF00939	PTHR10283:SF37,PTHR10283	KOG1281	0	K14445	GO:0005215,GO:0006814,GO:0055085,GO:0016020,GO:0015137,GO:0015746,GO:0016021	AT5G47560.1	ATSDAT,ATTDT,TDT	tonoplast dicarboxylate transporter	0.000489955	0.000365072	0.000102302	0.448016	0.526115	0.289223	14730		dicarboxylate transport	cell pH regulation	0	https://www.arabidopsis.org/servlets/TairObject?name=AT5G47560&type=locus	Emmerlich and others.
	Chr16	gene	4143813	4145876	.	+	.	ID=Potri.016G060100.v3.0;Name=Potri.016G060100	Potri.016G060100	PF08327,PF09229	PTHR13009	KOG2936	0	0	GO:0006950,GO:0001671,GO:0051087,GO:0005737	AT3G12050.1	0	Aha1 domain-containing protein	0.000497866	0.0163367	0.0123251	0.617421	0.715914	0.676338	FALSE		unknown	stress response		https://www.arabidopsis.org/servlets/TairObject?name=AT3G12050&type=locus
	Chr10	gene	18900773	18902561	.	-	.	ID=Potri.010G195300.v3.0;Name=Potri.010G195300	Potri.010G195300	PF00201	PTHR11926,PTHR11926:SF15	KOG1192	0	0	GO:0016758,GO:0008152	AT3G11340.1	0	UDP-Glycosyltransferase superfamily protein	0.00052979	0.025917	0.0513943	0.539182	0.673369	0.634338	FALSE		pathogen defense	salicylic acid		https://www.arabidopsis.org/servlets/TairObject?name=AT3G11340&type=locus	Y. S. Park and others, ‘Characterization of Salicylic Acid-Induced Genes in Chinese Cabbage’, Plant Cell Reports, 21 (2003), 1027–34 <http://dx.doi.org/10.1007/s00299-003-0606-9>.
	Chr14	gene	18139660	18148766	.	-	.	ID=Potri.014G193900.v3.0;Name=Potri.014G193900	Potri.014G193900	PF00400	PTHR22874,PTHR22874:SF1	KOG0266	0	0	GO:0005515	AT1G04140.2	0	Transducin family protein / WD-40 repeat family protein	0.000541338	0.242875	0.0645724	0.606821	0.910223	0.856292	FALSE		unknown			https://www.arabidopsis.org/servlets/TairObject?name=AT1G04140&type=locus
	scaffold_47	gene	231065	237506	.	+	.	ID=Potri.T050100.v3.0;Name=Potri.T050100	Potri.T050100	PF01582,PF00560,PF00931	PTHR11017,PTHR11017:SF20	KOG4658	0	0	GO:0005515,GO:0043531,GO:0007165,GO:0005622,GO:0045087,GO:0031224,GO:0004888,GO:0006915,GO:0005524	AT1G69550.1	0	disease resistance protein (TIR-NBS-LRR class)	0.000581011	0.425258	0.00917469	0.405943	0.932388	0.791869	FALSE		unknown	pathogen defense		https://www.arabidopsis.org/servlets/TairObject?name=AT1G69550&type=locus
	Chr17	gene	10957212	10960121	.	+	.	ID=Potri.017G092500.v3.0;Name=Potri.017G092500	Potri.017G092500	PF00364	PTHR23151:SF25,PTHR23151	0	0	K02160	0	AT5G15530.1	BCCP2,CAC1-B	biotin carboxyl carrier protein 2	0.000596469	0.179768	0.000437553	0.564347	0.782238	0.47858	FALSE		reproduction			https://www.arabidopsis.org/servlets/TairObject?name=AT5G15530&type=locus
	Chr16	gene	781327	781655	.	-	.	ID=Potri.016G014200.v3.0;Name=Potri.016G014200	Potri.016G014200	0	0	0	0	0	0	AT4G15280.1	UGT71B5	UDP-glucosyl transferase 71B5	0.000610132	0.0358588	0.000433689	0.303239	0.614816	0.104779	FALSE		unknown			https://www.arabidopsis.org/servlets/TairObject?name=AT4G15280&type=locus
	Chr02	gene	19234710	19237152	.	-	.	ID=Potri.002G213100.v3.0;Name=Potri.002G213100	Potri.002G213100	PF07859	PTHR23024:SF10,PTHR23024	KOG1515	3.-.-.-	K14493	GO:0016787,GO:0008152	AT3G63010.1	ATGID1B,GID1B	alpha/beta-Hydrolases superfamily protein	0.000618805	0.261632	0.0046895	0.270157	0.742692	0.40976	FALSE		reproduction	seed germination		https://www.arabidopsis.org/servlets/TairObject?name=AT3G63010&type=locus
	Chr18	gene	5392875	5393661	.	+	.	ID=Potri.018G052000.v3.0;Name=Potri.018G052000	Potri.018G052000	0	0	0	0	0	0	0	0	0	0.000621515	0.0730302	0.163887	0.607843	1.62476	1.38423	FALSE		unknown	0
	Chr08	gene	7935973	7937777	.	-	.	ID=Potri.008G121700.v3.0;Name=Potri.008G121700	Potri.008G121700	0	0	0	0	0	0	AT1G68440.1	0	0	0.000622501	0.0370377	0.0441524	0.589386	0.768154	0.671473	FALSE		phenylpropanoid metabolism	stress response		https://www.arabidopsis.org/servlets/TairObject?name=AT1G68440&type=locus
	Chr14	gene	10033467	10036201	.	-	.	ID=Potri.014G131900.v3.0;Name=Potri.014G131900	Potri.014G131900	PF11998	0	0	0	0	0	AT1G02910.1	LPA1	tetratricopeptide repeat (TPR)-containing protein	0.000628907	0.0259943	0.0650035	9.91539	4.64258	3.00862	FALSE		light response	photosystem II assembly		https://www.arabidopsis.org/servlets/TairObject?name=AT1G02910&type=locus	Lianwei Peng and others, ‘LOW PSII ACCUMULATION1 Is Involved in Efficient Assembly of Photosystem II in Arabidopsis Thaliana’, The Plant Cell , 18 (2006), 955–69 <http://dx.doi.org/10.1105/tpc.105.037689 >.
	Chr04	gene	20265036	20269374	.	-	.	ID=Potri.004G187200.v3.0;Name=Potri.004G187200	Potri.004G187200	PF00011	PTHR11527,PTHR11527:SF14	0	0	0	0	AT1G07400.1	0	HSP20-like chaperones superfamily protein	0.000635664	0.0124442	0.000413982	0.170764	0.321111	0.127971	FALSE		unknown			https://www.arabidopsis.org/servlets/TairObject?name=AT1G07400&type=locus
	Chr06	gene	1995265	1999220	.	-	.	ID=Potri.006G029500.v3.0;Name=Potri.006G029500	Potri.006G029500	0	0	0	0	0	0	0	0	0	0.000647601	0.0852038	0.128553	0.602386	0.818428	0.765768	FALSE		unknown	0
	Chr14	gene	18834528	18842032	.	+	.	ID=Potri.014G197600.v3.0;Name=Potri.014G197600	Potri.014G197600	PF00226	PTHR23172,PTHR23172:SF31	KOG0431	0	0	GO:0031072	AT4G12780.1	0	Chaperone DnaJ-domain superfamily protein	0.000647656	0.272551	0.00210842	0.635053	0.894164	0.684754	FALSE		chloroplast development			https://www.arabidopsis.org/servlets/TairObject?name=AT4G12780&type=locus
	Chr08	gene	1182571	1186408	.	+	.	ID=Potri.008G022900.v3.0;Name=Potri.008G022900	Potri.008G022900	PF00023	0	0	0	0	GO:0005515	AT3G18670.1	0	Ankyrin repeat family protein	0.000667218	0.0216708	0.206415	0.642154	1.77262	1.51545	FALSE		unknown			https://www.arabidopsis.org/servlets/TairObject?name=AT3G18670&type=locus
	Chr02	gene	23115910	23118880	.	+	.	ID=Potri.002G238300.v3.0;Name=Potri.002G238300	Potri.002G238300	PF09349,PF00576	PTHR10395,PTHR10395:SF7	KOG3006	3.5.2.17,4.1.1.-	K13484	0	AT5G58220.1	TTL	transthyretin-like protein	0.000668057	0.396155	0.165071	0.765817	1.09096	0.882279	FALSE		brassinosteroid response			https://www.arabidopsis.org/servlets/TairObject?name=AT5G58220&type=locus
	Chr09	gene	3673705	3682633	.	+	.	ID=Potri.009G025700.v3.0;Name=Potri.009G025700	Potri.009G025700	PF00689,PF00702,PF00690,PF00122	PTHR24093:SF91,PTHR24093	KOG0202	3.6.3.8	K01537	GO:0000166,GO:0046872,GO:0003824,GO:0008152,GO:0016020,GO:0015662,GO:0006812,GO:0006754	AT1G07670.1	ATECA4,ECA4	endomembrane-type CA-ATPase 4	0.000672781	0.382879	0.00420218	0.647147	0.938242	0.822683	FALSE		metal response			https://www.arabidopsis.org/servlets/TairObject?name=AT1G07670&type=locus
	Chr05	gene	25772990	25779372	.	+	.	ID=Potri.005G258700.v3.0;Name=Potri.005G258700	Potri.005G258700	PF03110	0	0	0	0	GO:0003677,GO:0005634	AT1G20980.1	ATSPL14,FBR6,SPL14,SPL1R2	squamosa promoter binding protein-like 14	0.000687619	0.403195	0.148615	0.754228	1.03272	0.899921	FALSE		unknown			https://www.arabidopsis.org/servlets/TairObject?name=AT1G20980&type=locus
	Chr16	gene	908679	910472	.	+	.	ID=Potri.016G016900.v3.0;Name=Potri.016G016900	Potri.016G016900	PF00201	PTHR11926,PTHR11926:SF15	KOG1192	0	0	GO:0016758,GO:0008152	AT3G21750.1	UGT71B1	UDP-glucosyl transferase 71B1	0.000687938	0.0932776	0.0007655	0.434666	0.724285	0.404688	FALSE		benzoate response			https://www.arabidopsis.org/servlets/TairObject?name=AT3G21750&type=locus
	Chr10	gene	14689697	14696887	.	-	.	ID=Potri.010G132200.v3.0;Name=Potri.010G132200	Potri.010G132200	PF07859	PTHR11559,PTHR11559:SF87	KOG1515	0	0	GO:0016787,GO:0008152	AT1G26120.1	ICME-LIKE1	alpha/beta-Hydrolases superfamily protein	0.000692258	0.0334255	0.0117876	0.635787	0.847357	0.841235	FALSE		unknown			https://www.arabidopsis.org/servlets/TairObject?name=AT1G26120&type=locus
	Chr10	gene	18908988	18911029	.	-	.	ID=Potri.010G195500.v3.0;Name=Potri.010G195500	Potri.010G195500	PF00201	PTHR11926,PTHR11926:SF15	KOG1192	0	0	GO:0016758,GO:0008152	AT3G11340.1	0	UDP-Glycosyltransferase superfamily protein	0.00070334	0.0909894	0.0111498	0.659075	0.842045	0.751365	FALSE		salicylic acid	pathogen defense		https://www.arabidopsis.org/servlets/TairObject?name=AT3G11340&type=locus
	Chr02	gene	24549266	24552355	.	+	.	ID=Potri.002G256200.v3.0;Name=Potri.002G256200	Potri.002G256200	PF03016	PTHR11062	KOG1021	0	0	GO:0016020	AT2G20370.1	KAM1,MUR3	Exostosin family protein	0.000705363	0.121724	0.00318779	0.712524	0.843116	0.635056	FALSE		salt stress			https://www.arabidopsis.org/servlets/TairObject?name=AT2G20370&type=locus
	Chr06	gene	21476962	21485932	.	+	.	ID=Potri.006G199500.v3.0;Name=Potri.006G199500	Potri.006G199500	PF01061,PF00005	PTHR19241,PTHR19241:SF23	KOG0061	0	0	GO:0005524,GO:0016887,GO:0016020	AT5G06530.1	0	ABC-2 type transporter family protein	0.000716549	0.0598196	0.0014616	0.56523	0.841972	0.437499	FALSE		drought stress	guard cell		https://www.arabidopsis.org/servlets/TairObject?name=AT5G06530&type=locus
	Chr14	gene	2543127	2548367	.	-	.	ID=Potri.014G030300.v3.0;Name=Potri.014G030300	Potri.014G030300	0	0	0	0	0	0	0	0	0	0.000718254	0.0399219	0.0490933	2.03696	1.37272	1.81298	FALSE		unknown	0
	Chr01	gene	44102937	44107001	.	-	.	ID=Potri.001G416100.v3.0;Name=Potri.001G416100	Potri.001G416100	PF02181	PTHR23213	KOG1922	0	0	0	AT5G54650.1	ATFH5,Fh5	formin homology5	0.000721063	0.437113	0.182219	0.665058	0.969187	0.815144	FALSE		reproduction			https://www.arabidopsis.org/servlets/TairObject?name=AT5G54650&type=locus
	scaffold_158	gene	2646	4340	.	+	.	ID=Potri.T106000.v3.0;Name=Potri.T106000	Potri.T106000	PF00400,PF09384	PTHR19924:SF3,PTHR19924	KOG0310	0	K14549	GO:0005515,GO:0006364,GO:0005730	AT2G47990.1	EDA13,EDA19,SWA1	transducin family protein / WD-40 repeat family protein	0.000724106	0.010041	0.369776	0.609756	0.563271	1.10036	FALSE		reproduction			https://www.arabidopsis.org/servlets/TairObject?name=AT2G47990&type=locus
	Chr10	gene	3806017	3808157	.	-	.	ID=Potri.010G027100.v3.0;Name=Potri.010G027100	Potri.010G027100	PF01627	0	KOG4747	0	K14490	GO:0004871,GO:0000160	AT3G21510.1	AHP1	histidine-containing phosphotransmitter 1	0.000727558	0.0356843	0.0150349	0.654415	0.859382	0.546056	FALSE		ethylene response			https://www.arabidopsis.org/servlets/TairObject?name=AT3G21510&type=locus
	Chr13	gene	15489778	15494262	.	+	.	ID=Potri.013G150800.v3.0;Name=Potri.013G150800	Potri.013G150800	PF00954,PF07714,PF11883,PF08276,PF01453	PTHR24420,PTHR24420:SF703	KOG1187	0	0	GO:0004672,GO:0005524,GO:0006468,GO:0048544,GO:0005529,GO:0004674	AT4G03230.1	0	S-locus lectin protein kinase family protein	0.000732442	0.205526	0.2558	0.471785	1.91648	1.20509	FALSE		unknown			https://www.arabidopsis.org/servlets/TairObject?name=AT4G03230&type=locus
	Chr04	gene	3145665	3148014	.	+	.	ID=Potri.004G041000.v3.0;Name=Potri.004G041000	Potri.004G041000	0	0	KOG1764	0	0	0	AT5G53750.1	0	CBS domain-containing protein	0.000737632	0.0184433	0.0343841	0.574852	0.809481	0.673156	FALSE		unknown			https://www.arabidopsis.org/servlets/TairObject?name=AT5G53750&type=locus
	Chr06	gene	2289214	2293640	.	-	.	ID=Potri.006G034000.v3.0;Name=Potri.006G034000	Potri.006G034000	PF00854	PTHR11654:SF56,PTHR11654	KOG1237	0	0	GO:0005215,GO:0006857,GO:0016020	AT1G68570.1	0	Major facilitator superfamily protein	0.000744125	0.428564	0.00125841	0.501626	0.929442	0.529599	FALSE		pathogen defense	nitrate metabolism		https://www.arabidopsis.org/servlets/TairObject?name=AT1G68570&type=locus
	Chr15	gene	8354163	8368282	.	-	.	ID=Potri.015G061000.v3.0;Name=Potri.015G061000	Potri.015G061000	PF10409,PF02181	PTHR23213,PTHR23213:SF18	KOG1925	0	0	GO:0005515	AT5G07740.1	0	actin binding	0.000745739	0.44367	0.0336779	0.642698	0.97783	0.816306	FALSE					https://www.arabidopsis.org/servlets/TairObject?name=AT5G07740&type=locus
	Chr13	gene	6633381	6633715	.	-	.	ID=Potri.013G077100.v3.0;Name=Potri.013G077100	Potri.013G077100	0	PTHR10108,PTHR10108:SF217	0	0	0	0	AT1G64970.1	G-TMT,TMT1,VTE4	gamma-tocopherol methyltransferase	0.000764068	0.282442	0.226095	0.324189	1.28455	0.789474	FALSE					https://www.arabidopsis.org/servlets/TairObject?name=AT1G64970&type=locus
	Chr05	gene	9292746	9300528	.	-	.	ID=Potri.005G119900.v3.0;Name=Potri.005G119900	Potri.005G119900	PF00004	PTHR23070,PTHR23070:SF1	KOG0743	0	0	GO:0005524	AT5G17760.1	0	P-loop containing nucleoside triphosphate hydrolases superfamily protein	0.000779084	0.283152	0.4389	0.644116	1.18334	0.969128	FALSE					https://www.arabidopsis.org/servlets/TairObject?name=AT5G17760&type=locus
	Chr09	gene	10828633	10830516	.	-	.	ID=Potri.009G134000.v3.0;Name=Potri.009G134000	Potri.009G134000	PF00249	PTHR10641	KOG0048	0	K09422	GO:0003677	AT4G38620.1	ATMYB4,MYB4	myb domain protein 4	0.00078905	0.0014838	0.000339404	1.68663	1.78546	2.06252	22485		jasmonic acid	salicylic acid	0	https://www.arabidopsis.org/servlets/TairObject?name=AT4G38620&type=locus	Stracke, Werber and Weisshaar.
	scaffold_47	gene	254528	255795	.	+	.	ID=Potri.T050300.v3.0;Name=Potri.T050300	Potri.T050300.v3	PF00560	PTHR23155,PTHR23155:SF37				GO:0005515	AT1G69550.1		disease resistance protein (TIR-NBS-LRR class)	0.000794508	0.0258674	2.21173e-05	0.321578	0.318674	0.356308	FALSE		unknown	pathogen defense		https://www.arabidopsis.org/servlets/TairObject?name=AT1G69550&type=locus
	Chr10	gene	16427313	16429746	.	+	.	ID=Potri.010G157500.v3.0;Name=Potri.010G157500	Potri.010G157500	PF05019	PTHR12922	KOG3244	0	0	GO:0006744	AT2G03690.1	0	coenzyme Q biosynthesis Coq4 family protein / ubiquinone biosynthesis Coq4 family protein	0.000802366	0.124287	0.0717843	0.724752	1.21092	0.875568	FALSE					https://www.arabidopsis.org/servlets/TairObject?name=AT2G03690&type=locus
	Chr02	gene	23015329	23017758	.	+	.	ID=Potri.002G237200.v3.0;Name=Potri.002G237200	Potri.002G237200	PF04819	0	0	0	0	0	AT5G13890.1	0	Family of unknown function (DUF716)	0.000807577	0.325081	0.173023	0.558599	1.09305	0.899913	FALSE					https://www.arabidopsis.org/servlets/TairObject?name=AT5G13890&type=locus
	Chr14	gene	2697924	2699561	.	+	.	ID=Potri.014G033000.v3.0;Name=Potri.014G033000	Potri.014G033000	PF01734	PTHR10470,PTHR10470:SF3	KOG0513	0	0	GO:0006629	AT2G26560.1	PLA IIA,PLA2A,PLP2	phospholipase A 2A	0.000833272	0.265645	0.00440952	0.743144	0.794983	0.600569	FALSE					https://www.arabidopsis.org/servlets/TairObject?name=AT2G26560&type=locus
	Chr09	gene	711605	736736	.	+	.	ID=Potri.009G002900.v3.0;Name=Potri.009G002900	Potri.009G002900	PF10475,PF10474	PTHR13258	KOG2939	0	0	0	AT2G27900.1	0	0	0.000837878	0.417199	0.0226203	0.763954	1.04073	0.892429	FALSE					https://www.arabidopsis.org/servlets/TairObject?name=AT2G27900&type=locus
	Chr10	gene	7333676	7338603	.	+	.	ID=Potri.010G042600.v3.0;Name=Potri.010G042600	Potri.010G042600	0	0	0	0	0	0	AT1G10660.1	0	0	0.000881126	0.136923	0.0021439	0.646837	0.806703	0.663009	FALSE					https://www.arabidopsis.org/servlets/TairObject?name=AT1G10660&type=locus
	Chr03	gene	18966196	18973144	.	+	.	ID=Potri.003G183200.v3.0;Name=Potri.003G183200	Potri.003G183200	PF01061,PF08370,PF00005	PTHR19241,PTHR19241:SF10	KOG0065	0	0	GO:0005524,GO:0016887,GO:0016020	AT1G15520.1	ABCG40,ATABCG40,ATPDR12,PDR12	pleiotropic drug resistance 12	0.000930554	0.0188061	8.91088e-05	0.399975	0.606067	0.370065	FALSE		pathogen defense	abscisic acid		https://www.arabidopsis.org/servlets/TairObject?name=AT1G15520&type=locus	Joohyun Kang and others, ‘PDR-Type ABC Transporter Mediates Cellular Uptake of the Phytohormone Abscisic Acid’, Proceedings of the National Academy of Sciences, 107 (2010), 2355–60 <http://dx.doi.org/10.1073/pnas.0909222107>; Xueyan Wang and others, ‘Genome-Wide Association of Rice Blast Disease Resistance and Yield-Related Components of Rice’, Molecular Plant-Microbe Interactions, 28 (2015), 138…
	Chr06	gene	10443014	10444501	.	-	.	ID=Potri.006G128000.v3.0;Name=Potri.006G128000	Potri.006G128000	PF00230	PTHR19139,PTHR19139:SF27	KOG0223	0	K09872	GO:0005215,GO:0006810,GO:0016020	AT2G37170.1	PIP2;2,PIP2B	plasma membrane intrinsic protein 2	0.000939058	0.0110965	0.00193033	0.220685	0.345731	0.252323	FALSE					https://www.arabidopsis.org/servlets/TairObject?name=AT2G37170&type=locus
	scaffold_703	gene	6784	8190	.	-	.	ID=Potri.T159100.v3.0;Name=Potri.T159100	Potri.T159100	PF00702	PTHR18901	KOG2914	0	0	GO:0003824,GO:0008152	AT4G11570.1	0	Haloacid dehalogenase-like hydrolase (HAD) superfamily protein	0.00101281	0.00274689	0.00944948	0.663184	0.689376	0.590484	41037		metabolism	signalling	0	https://www.arabidopsis.org/servlets/TairObject?name=AT4G11570&type=locus
	Chr14	gene	9985468	9998674	.	-	.	ID=Potri.014G131000.v3.0;Name=Potri.014G131000	Potri.014G131000	PF00004	PTHR23074,PTHR23074:SF20	KOG0737	0	0	GO:0005524,GO:0009378,GO:0006281,GO:0006310	AT1G02890.1	0	AAA-type ATPase family protein	0.00101698	0.421276	0.00348907	0.65248	1.03808	0.755823	FALSE					https://www.arabidopsis.org/servlets/TairObject?name=AT1G02890&type=locus
	Chr08	gene	2872409	2874229	.	+	.	ID=Potri.008G048600.v3.0;Name=Potri.008G048600	Potri.008G048600	PF00544	0	0	4.2.2.2	K01728	0	AT3G55140.1	0	Pectin lyase-like superfamily protein	0.00102046	0.0266556	0.018767	0.0657241	0.4536	0.433615	FALSE					https://www.arabidopsis.org/servlets/TairObject?name=AT3G55140&type=locus
	Chr03	gene	18932719	18936656	.	-	.	ID=Potri.003G182800.v3.0;Name=Potri.003G182800	Potri.003G182800	PF00664	PTHR24223:SF194,PTHR24223	0	0	0	GO:0005524,GO:0042626,GO:0006810,GO:0055085,GO:0016021	AT2G07680.1	ATMRP11,MRP11	multidrug resistance-associated protein 11	0.00102332	0.493828	0.0400411	0.495072	1.00715	0.686732	FALSE					https://www.arabidopsis.org/servlets/TairObject?name=AT2G07680&type=locus
	Chr12	gene	2939917	2943259	.	-	.	ID=Potri.012G033000.v3.0;Name=Potri.012G033000	Potri.012G033000	PF00179	PTHR24068	KOG0417	6.3.2.19	K06689	GO:0016881,GO:0005515	AT5G53300.1	UBC10	ubiquitin-conjugating enzyme 10	0.00104308	0.2712	0.00160757	0.673028	0.898131	0.642461	FALSE					https://www.arabidopsis.org/servlets/TairObject?name=AT5G53300&type=locus
	Chr04	gene	10737586	10740883	.	+	.	ID=Potri.004G116100.v3.0;Name=Potri.004G116100	Potri.004G116100	PF03634	0	0	0	0	0	AT3G02150.2	PTF1,TCP13,TFPD	plastid transcription factor 1	0.00105463	0.360909	0.0323371	0.611242	0.940769	0.762365	FALSE					https://www.arabidopsis.org/servlets/TairObject?name=AT3G02150&type=locus
	Chr12	gene	12311205	12313557	.	-	.	ID=Potri.012G097100.v3.0;Name=Potri.012G097100	Potri.012G097100	PF03081	PTHR12542,PTHR12542:SF7	KOG2344	0	K07195	GO:0006887,GO:0000145	AT5G50380.1	ATEXO70F1,EXO70F1	exocyst subunit exo70 family protein F1	0.0011032	0.0104514	0.0818476	0.760765	0.816696	0.898927	FALSE					https://www.arabidopsis.org/servlets/TairObject?name=AT5G50380&type=locus
	Chr04	gene	5850034	5852367	.	-	.	ID=Potri.004G070200.v3.0;Name=Potri.004G070200	Potri.004G070200	PF04969	PTHR22904,PTHR22904:SF69	0	0	0	0	AT4G11260.1	ATSGT1B,EDM1,ETA3,RPR1,SGT1B	phosphatase-related	0.00111752	0.200676	0.0085658	0.714899	0.880422	0.720953	FALSE					https://www.arabidopsis.org/servlets/TairObject?name=AT4G11260&type=locus
	Chr04	gene	20918130	20923811	.	-	.	ID=Potri.004G196100.v3.0;Name=Potri.004G196100	Potri.004G196100	PF00931	PTHR23155,PTHR23155:SF236	KOG4658	0	0	GO:0043531,GO:0006915,GO:0005524	AT3G14470.1	0	NB-ARC domain-containing disease resistance protein	0.00111867	0.125797	0.0377793	1.76493	1.64684	1.40816	FALSE					https://www.arabidopsis.org/servlets/TairObject?name=AT3G14470&type=locus
	Chr19	gene	13357153	13360265	.	-	.	ID=Potri.019G105200.v3.0;Name=Potri.019G105200	Potri.019G105200	PF09685	0	0	0	0	0	AT4G03320.1	tic20-IV	translocon at the inner envelope membrane of chloroplasts 20-IV	0.00113011	0.0120642	0.00135095	0.196085	0.348548	0.231355	FALSE					https://www.arabidopsis.org/servlets/TairObject?name=AT4G03320&type=locus
	Chr02	gene	6079145	6084653	.	-	.	ID=Potri.002G086400.v3.0;Name=Potri.002G086400	Potri.002G086400	PF00773	PTHR23355,PTHR23355:SF10	KOG2102	0	0	GO:0003723,GO:0004540	AT1G77680.1	0	Ribonuclease II/R family protein	0.00113104	0.226605	0.0201474	0.697686	0.918757	0.859158	FALSE					https://www.arabidopsis.org/servlets/TairObject?name=AT1G77680&type=locus
	Chr14	gene	4146892	4155121	.	-	.	ID=Potri.014G052600.v3.0;Name=Potri.014G052600	Potri.014G052600	PF02854,PF02847	PTHR23253:SF7,PTHR23253	KOG0401	0	K03260	GO:0005515,GO:0016070	AT3G60240.3	CUM2,EIF4G	eukaryotic translation initiation factor 4G	0.00115576	0.329964	0.0285402	0.697968	0.9116	0.769691	FALSE					https://www.arabidopsis.org/servlets/TairObject?name=AT3G60240&type=locus
	Chr07	gene	9655385	9656890	.	-	.	ID=Potri.007G074000.v3.0;Name=Potri.007G074000	Potri.007G074000	PF00085	PTHR10438:SF82,PTHR10438	KOG0910	0	0	GO:0045454,GO:0015035,GO:0009055,GO:0006662	AT1G50320.1	ATHX,ATX,THX	thioredoxin X	0.00118247	0.456225	0.168546	0.718439	0.984658	0.826864	FALSE					https://www.arabidopsis.org/servlets/TairObject?name=AT1G50320&type=locus
	Chr03	gene	13504736	13508815	.	+	.	ID=Potri.003G111500.v3.0;Name=Potri.003G111500	Potri.003G111500	PF00854	PTHR11654:SF37,PTHR11654	KOG1237	0	0	GO:0005215,GO:0006857,GO:0016020	AT1G12110.1	ATNRT1,B-1,CHL1,CHL1-1,NRT1,NRT1.1	nitrate transporter 1.1	0.00124152	0.0196611	0.000336753	0.366124	0.574266	0.232459	FALSE		nitrate metabolism	guard cell		https://www.arabidopsis.org/servlets/TairObject?name=AT1G12110&type=locus	Eleodoro Riveras and others, ‘The Calcium Ion Is a Second Messenger in the Nitrate Signaling Pathway of Arabidopsis.’, Plant physiology, 169 (2015), 1397–1404 <http://dx.doi.org/10.1104/pp.15.00961>.
	Chr11	gene	14917586	14919038	.	-	.	ID=Potri.011G124300.v3.0;Name=Potri.011G124300	Potri.011G124300	PF02458	0	0	0	0	GO:0016747	AT3G26040.1	0	HXXXD-type acyl-transferase family protein	0.00125137	0.014493	0.0108516	0.471099	0.808042	0.569767	FALSE					https://www.arabidopsis.org/servlets/TairObject?name=AT3G26040&type=locus
	Chr15	gene	1282630	1284270	.	+	.	ID=Potri.015G017700.v3.0;Name=Potri.015G017700	Potri.015G017700	PF07896	0	0	0	0	0	AT5G67490.1	0	0	0.00127215	0.00410762	0.00291843	0.493609	0.627659	0.360045	FALSE		unknown	0	0	https://www.arabidopsis.org/servlets/TairObject?name=AT5G67490&type=locus	Cleverson Carlos Matiolli and others, ‘The Arabidopsis bZIP Gene AtbZIP63 Is a Sensitive Integrator of Transient Abscisic Acid and Glucose Signals.’, Plant physiology, 157 (2011), 692–705 <http://dx.doi.org/10.1104/pp.111.181743>.
	Chr01	gene	20565100	20574591	.	+	.	ID=Potri.001G205800.v3.0;Name=Potri.001G205800	Potri.001G205800	0	0	0	0	0	0	AT5G64170.2	0	dentin sialophosphoprotein-related	0.00128058	0.0966323	0.000269299	0.471204	0.773052	0.401984	FALSE		light response			https://www.arabidopsis.org/servlets/TairObject?name=AT5G64170&type=locus	Matias L Rugnone and others, ‘LNK Genes Integrate Light and Clock Signaling Networks at the Core of the Arabidopsis Oscillator.’, Proceedings of the National Academy of Sciences of the United States of America, 110 (2013), 12120–25 <http://dx.doi.org/10.1073/pnas.1302170110>.
	Chr14	gene	15176521	15179747	.	-	.	ID=Potri.014G180600.v3.0;Name=Potri.014G180600	Potri.014G180600	0	PTHR10593	KOG2462	0	0	0	AT5G66730.1	0	C2H2-like zinc finger protein	0.00131402	0.224369	0.146113	0.687348	0.831569	0.869996	FALSE					https://www.arabidopsis.org/servlets/TairObject?name=AT5G66730&type=locus
	Chr05	gene	12994853	12999194	.	-	.	ID=Potri.005G147500.v3.0;Name=Potri.005G147500	Potri.005G147500	PF03016	PTHR11062,PTHR11062:SF31	KOG1021	0	0	GO:0016020	AT4G38040.1	0	Exostosin family protein	0.00133871	0.171771	0.000981	0.725065	0.7804	0.732508	FALSE					https://www.arabidopsis.org/servlets/TairObject?name=AT4G38040&type=locus
	Chr17	gene	10685838	10690733	.	-	.	ID=Potri.017G089800.v3.0;Name=Potri.017G089800	Potri.017G089800	PF00027	PTHR10217,PTHR10217:SF30	KOG0498	0	K05391	0	AT5G15410.1	ATCNGC2,CNGC2,DND1	Cyclic nucleotide-regulated ion channel family protein	0.00135277	0.0188542	0.00149334	0.402604	0.465456	0.427007	FALSE					https://www.arabidopsis.org/servlets/TairObject?name=AT5G15410&type=locus
	Chr06	gene	24541264	24545003	.	-	.	ID=Potri.006G236200.v3.0;Name=Potri.006G236200	Potri.006G236200	PF02309	0	0	0	0	GO:0006355,GO:0005634	AT3G16500.1	IAA26,PAP1	phytochrome-associated protein 1	0.00136718	0.0527867	0.0247636	1.88873	1.75111	1.94239	FALSE					https://www.arabidopsis.org/servlets/TairObject?name=AT3G16500&type=locus
																			pvalues (t-test, uncorrected)			expression (mean treatment/mean control)
	Chr	feature	start	stop	x	y	z	Annotation	Gene	pfam	panther	KOG	EC	KO	GO	Arabidopsis homolog	common name	annotation	BT03	GM41	Mix	BT03	GM41	Mix	In GM41 top 100?	In BT03 top 100?	Pathways			Link to gene locus at Arabidopsis.org
	Chr02	gene	886686	894790	.	-	.	ID=Potri.002G015400.v3.0;Name=Potri.002G015400	Potri.002G015400	PF07714,PF01842	PTHR23257:SF82,PTHR23257	KOG0192	0	0	GO:0004672,GO:0005524,GO:0006468,GO:0016597,GO:0008152	AT4G38470.1	0	ACT-like protein tyrosine kinase family protein	0.0304649	0.000904097	8.14756e-06	1.44494	1.25486	1.71134	4888	FALSE	chloroplast development	0	0	https://www.arabidopsis.org/servlets/TairObject?name=AT4G38470&type=locus	Lamberti and others.
	Chr17	gene	12490800	12491880	.	-	.	ID=Potri.017G108500.v3.0;Name=Potri.017G108500	Potri.017G108500	0	0	0	0	0	0	AT5G38760.1	0	Late embryogenesis abundant protein (LEA) family protein	0.0120727	0.10167	9.77831e-06	0.40626	0.613501	0.195383	FALSE	FALSE	unknown			https://www.arabidopsis.org/servlets/TairObject?name=AT5G38760&type=locus
	scaffold_47	gene	254528	255795	.	+	.	ID=Potri.T050300.v3.0;Name=Potri.T050300	Potri.T050300.v3	PF00560	PTHR23155,PTHR23155:SF37				GO:0005515	AT1G69550.1		disease resistance protein (TIR-NBS-LRR class)	0.000794508	0.0258674	2.21173e-05	0.321578	0.318674	0.356308	FALSE	40748	unknown	pathogen defense	0	https://www.arabidopsis.org/servlets/TairObject?name=AT1G69550&type=locus
	Chr16	gene	793636	795980	.	+	.	ID=Potri.016G014400.v3.0;Name=Potri.016G014400	Potri.016G014400	PF00201	PTHR11926,PTHR11926:SF15	KOG1192	0	0	GO:0016758,GO:0008152	AT1G07250.1	UGT71C4	UDP-glucosyl transferase 71C4	0.00028715	0.144273	2.98387e-05	0.488565	0.750644	0.312971	FALSE	33797	benzoate response	0	0	https://www.arabidopsis.org/servlets/TairObject?name=AT1G07250&type=locus
	Chr15	gene	2441884	2445485	.	-	.	ID=Potri.015G030400.v3.0;Name=Potri.015G030400	Potri.015G030400	PF00249	PTHR12802:SF3,PTHR12802	0	0	0	GO:0003677	AT1G18330.2	EPR1,RVE7	Homeodomain-like superfamily protein	1.17944e-05	0.0720537	3.57174e-05	0.52639	0.817105	0.437352	FALSE	32472	circadian rhythm	auxin	0	https://www.arabidopsis.org/servlets/TairObject?name=AT1G18330&type=locus	Rawat and others.
	Chr06	gene	663557	665313	.	-	.	ID=Potri.006G010300.v3.0;Name=Potri.006G010300	Potri.006G010300	PF02458	0	0	0	0	GO:0016747	AT3G26040.1	0	HXXXD-type acyl-transferase family protein	0.00753868	0.401025	3.58474e-05	0.287739	0.844249	0.199558	FALSE	FALSE	unknown	guard cell		https://www.arabidopsis.org/servlets/TairObject?name=AT3G26040&type=locus
	Chr06	gene	8966861	8971370	.	-	.	ID=Potri.006G114800.v3.0;Name=Potri.006G114800	Potri.006G114800	PF07992,PF00070	PTHR22912,PTHR22912:SF37	KOG2755	0	0	GO:0016491,GO:0050660,GO:0055114	AT3G52880.1	ATMDAR1,MDAR1	monodehydroascorbate reductase 1	0.0316195	0.4284	3.82071e-05	0.819363	0.950513	0.5877	FALSE	FALSE	ROS response			https://www.arabidopsis.org/servlets/TairObject?name=AT3G52880&type=locus	Cayle S Lisenbee, Matthew J Lingard and Richard N Trelease, ‘Arabidopsis Peroxisomes Possess Functionally Redundant Membrane and Matrix Isoforms of Monodehydroascorbate Reductase’, The Plant Journal, 43 (2005), 900–914 <http://dx.doi.org/10.1111/j.1365-313X.2005.02503.x>.
	Chr10	gene	14958276	14960454	.	-	.	ID=Potri.010G135900.v3.0;Name=Potri.010G135900	Potri.010G135900	0	0	0	0	0	0	AT1G68910.1	WIT2	WPP domain-interacting protein 2	0.0017159	0.380728	4.2619e-05	0.644183	0.924163	0.505517	FALSE	FALSE	cell proliferation	cell movement		https://www.arabidopsis.org/servlets/TairObject?name=AT1G68910&type=locus
	scaffold_151	gene	28798	31478	.	+	.	ID=Potri.T104400.v3.0;Name=Potri.T104400	Potri.T104400	PF01507,PF00085	PTHR18929	KOG0189	1.8.4.9	K05907	GO:0045454,GO:0003824,GO:0008152	AT4G21990.1	APR3,ATAPR3,PRH-26,PRH26	APS reductase 3	0.00180868	0.0200165	4.41481e-05	0.366535	0.478376	0.318549	FALSE	FALSE	sulfate metabolism	stress response		https://www.arabidopsis.org/servlets/TairObject?name=AT4G21990&type=locus	Bok Rye Lee, Anna Koprivova and Stanislav Kopriva, ‘The Key Enzyme of Sulfate Assimilation, Adenosine 5’-Phosphosulfate Reductase, Is Regulated by HY5 in Arabidopsis’, Plant Journal, 67 (2011), 1042–54 <http://dx.doi.org/10.1111/j.1365-313X.2011.04656.x>.
	Chr07	gene	12794758	12795420	.	-	.	ID=Potri.007G103500.v3.0;Name=Potri.007G103500	Potri.007G103500	0	0	0	0	0	0	0	0	0	0.0636544	0.00141775	5.3188e-05	2.55963	2.27986	3.82415	18440	FALSE	unknown	0	0
	Chr05	gene	24102409	24104040	.	-	.	ID=Potri.005G232700.v3.0;Name=Potri.005G232700	Potri.005G232700	PF00085	PTHR10438	KOG0907	0	0	GO:0045454,GO:0016209,GO:0016491,GO:0055114,GO:0015035,GO:0009055,GO:0006662	AT3G51030.1	ATTRX H1,ATTRX1,TRX1	thioredoxin H-type 1	0.224117	0.398662	5.61448e-05	0.800695	0.902341	0.574932	FALSE	FALSE	unknown	sulfate metabolism		https://www.arabidopsis.org/servlets/TairObject?name=AT3G51030&type=locus
	Chr17	gene	14220562	14222423	.	-	.	ID=Potri.017G131800.v3.0;Name=Potri.017G131800	Potri.017G131800	PF00026	PTHR13683,PTHR13683:SF98	KOG1339	0	0	GO:0004190,GO:0006508	AT1G66180.1	0	Eukaryotic aspartyl protease family protein	0.019698	0.487633	5.65041e-05	0.70942	1.01208	0.445643	FALSE	FALSE	unknown	light response		https://www.arabidopsis.org/servlets/TairObject?name=AT1G66180&type=locus
	Chr10	gene	143522	144915	.	+	.	ID=Potri.010G001200.v3.0;Name=Potri.010G001200	Potri.010G001200	0	0	0	0	0	0	0	0	0	0.11849	0.490051	5.71422e-05	0.703404	1.00614	0.660103	FALSE	FALSE	unknown	0
	Chr14	gene	4662247	4664845	.	+	.	ID=Potri.014G060300.v3.0;Name=Potri.014G060300	Potri.014G060300	PF02991	PTHR10969	KOG1654	0	K08341	GO:0000045,GO:0005737	AT4G16520.1	ATG8F	Ubiquitin-like superfamily protein	0.00573357	0.313029	5.95287e-05	0.548307	0.846314	0.537579	FALSE	FALSE	autophagy			https://www.arabidopsis.org/servlets/TairObject?name=AT4G16520&type=locus	Arik Honig, Tamar Avin-Wittenberg and Gad Galili, ‘Selective Autophagy in the Aid of Plant Germination and Response to Nutrient Starvation’, Autophagy, 8 (2012), 838–39 <http://dx.doi.org/10.4161/auto.19666>.
	Chr11	gene	14090271	14093974	.	+	.	ID=Potri.011G115700.v3.0;Name=Potri.011G115700	Potri.011G115700	PF03226	PTHR13847:SF40,PTHR13847	KOG3399	0	0	0	AT5G53940.1	0	Yippee family putative zinc-binding protein	0.109862	0.0454476	5.98489e-05	1.31402	1.51875	1.44069	FALSE	FALSE	unknown			https://www.arabidopsis.org/servlets/TairObject?name=AT5G53940&type=locus
	Chr01	gene	12531286	12533351	.	-	.	ID=Potri.001G151800.v3.0;Name=Potri.001G151800	Potri.001G151800	PF01027	PTHR23291,PTHR23291:SF4	KOG1629	0	0	0	AT5G47120.1	ATBI-1,ATBI1,BI-1,BI1	BAX inhibitor 1	0.000370647	0.06811	5.99832e-05	0.719445	0.808004	0.584658	FALSE	1518	salicylic acid	ROS response	0	https://www.arabidopsis.org/servlets/TairObject?name=AT5G47120&type=locus	Ishikawa and others.
	Chr16	gene	10030521	10032673	.	-	.	ID=Potri.016G102100.v3.0;Name=Potri.016G102100	Potri.016G102100	PF00248	PTHR11732:SF34,PTHR11732	KOG1577	0	0	GO:0055114,GO:0016491	AT2G37770.2	0	NAD(P)-linked oxidoreductase superfamily protein	0.0537323	0.0174571	6.15972e-05	0.655242	0.663394	0.508966	FALSE	FALSE	light response			https://www.arabidopsis.org/servlets/TairObject?name=AT2G37770&type=locus
	Chr04	gene	3934812	3938048	.	-	.	ID=Potri.004G050700.v3.0;Name=Potri.004G050700	Potri.004G050700	0	0	0	0	0	0	0	0	0	0.0124171	0.19642	6.27255e-05	0.736184	1.34576	0.671711	FALSE	FALSE	unknown	0
	Chr08	gene	10473405	10475671	.	-	.	ID=Potri.008G154600.v3.0;Name=Potri.008G154600	Potri.008G154600	PF04570	0	0	0	0	0	AT3G22550.1	0	Protein of unknown function (DUF581)	0.0686137	0.271107	6.32682e-05	0.682583	0.746499	0.588625	FALSE	FALSE	unknown			https://www.arabidopsis.org/servlets/TairObject?name=AT3G22550&type=locus
	Chr11	gene	15705576	15712419	.	+	.	ID=Potri.011G131900.v3.0;Name=Potri.011G131900	Potri.011G131900	PF00225	PTHR24115,PTHR24115:SF170	KOG0239	0	K10405	GO:0003777,GO:0005524,GO:0007018	AT5G54670.1	ATK3,KATC	kinesin 3	0.0173153	0.104884	6.69206e-05	1.69465	1.4244	1.98395	FALSE	FALSE	cell proliferation			https://www.arabidopsis.org/servlets/TairObject?name=AT5G54670&type=locus
	Chr15	gene	13584432	13587362	.	-	.	ID=Potri.015G121600.v3.0;Name=Potri.015G121600	Potri.015G121600	PF00043	PTHR11260,PTHR11260:SF67	KOG2903	0	K07393	0	AT4G19880.1	0	Glutathione S-transferase family protein	0.0891638	0.486655	6.9241e-05	0.694425	1.01316	0.686269	FALSE	FALSE	unknown	glutathione signalling		https://www.arabidopsis.org/servlets/TairObject?name=AT4G19880&type=locus
	Chr15	gene	1695082	1698927	.	-	.	ID=Potri.015G022100.v3.0;Name=Potri.015G022100	Potri.015G022100	PF04545,PF04542,PF04539	0	0	0	K03093	GO:0003677,GO:0003700,GO:0016987,GO:0006352,GO:0006355	AT5G24120.1	ATSIG5,SIG5,SIGE	sigma factor E	0.000266768	0.00947317	6.97017e-05	0.316939	0.502171	0.175092	FALSE	32389	light response	0	0	https://www.arabidopsis.org/servlets/TairObject?name=AT5G24120&type=locus
	Chr12	gene	1672146	1675333	.	-	.	ID=Potri.012G018100.v3.0;Name=Potri.012G018100	Potri.012G018100	PF00805	0	0	0	0	0	AT5G53490.2	0	Tetratricopeptide repeat (TPR)-like superfamily protein	0.00625694	0.0120906	7.59909e-05	1.31994	1.39808	1.7131	FALSE	FALSE	unknown	chloroplast development		https://www.arabidopsis.org/servlets/TairObject?name=AT5G53490&type=locus
	Chr01	gene	43096028	43102776	.	-	.	ID=Potri.001G408500.v3.0;Name=Potri.001G408500	Potri.001G408500	PF00609,PF00781	PTHR11255:SF1,PTHR11255	0	0	0	GO:0004143,GO:0007205	AT2G20900.2	ATDGK5,DGK5	diacylglycerol kinase 5	0.000265742	0.497115	7.8687e-05	0.667444	0.999256	0.633926	FALSE	4085	salicylic acid	pathogen defense	0	https://www.arabidopsis.org/servlets/TairObject?name=AT2G20900&type=locus
	Chr08	gene	7137894	7140922	.	+	.	ID=Potri.008G111900.v3.0;Name=Potri.008G111900	Potri.008G111900	PF03909	0	0	0	0	0	AT1G26300.1	0	BSD domain-containing protein	0.288071	0.262708	8.76353e-05	0.897361	1.07109	0.68927	FALSE	FALSE	unknown			https://www.arabidopsis.org/servlets/TairObject?name=AT1G26300&type=locus
	Chr03	gene	18966196	18973144	.	+	.	ID=Potri.003G183200.v3.0;Name=Potri.003G183200	Potri.003G183200	PF01061,PF08370,PF00005	PTHR19241,PTHR19241:SF10	KOG0065	0	0	GO:0005524,GO:0016887,GO:0016020	AT1G15520.1	ABCG40,ATABCG40,ATPDR12,PDR12	pleiotropic drug resistance 12	0.000930554	0.0188061	8.91088e-05	0.399975	0.606067	0.370065	FALSE	9206	pathogen defense	abscisic acid	0	https://www.arabidopsis.org/servlets/TairObject?name=AT1G15520&type=locus	Kang and others; Xueyan Wang and others.
	Chr12	gene	9664193	9667541	.	+	.	ID=Potri.012G071500.v3.0;Name=Potri.012G071500	Potri.012G071500	PF00854	PTHR11654:SF20,PTHR11654	KOG1237	0	0	GO:0005215,GO:0006857,GO:0016020	AT5G62680.1	0	Major facilitator superfamily protein	0.000172538	0.314216	9.12186e-05	0.375782	0.78325	0.300228	FALSE	27823	glucosinolate transport	0	0	https://www.arabidopsis.org/servlets/TairObject?name=AT5G62680&type=locus	Madsen and others.
	Chr06	gene	936933	940216	.	+	.	ID=Potri.006G013900.v3.0;Name=Potri.006G013900	Potri.006G013900	PF00939	PTHR10283:SF37,PTHR10283	KOG1281	0	K14445	GO:0005215,GO:0006814,GO:0055085,GO:0016020,GO:0015137,GO:0015746,GO:0016021	AT5G47560.1	ATSDAT,ATTDT,TDT	tonoplast dicarboxylate transporter	0.000489955	0.000365072	0.000102302	0.448016	0.526115	0.289223	14730	14730	dicarboxylate transport	cell pH regulation	0	https://www.arabidopsis.org/servlets/TairObject?name=AT5G47560&type=locus	Emmerlich and others.
	Chr10	gene	11676382	11681598	.	-	.	ID=Potri.010G094100.v3.0;Name=Potri.010G094100	Potri.010G094100	PF03141	PTHR10108,PTHR10108:SF37	0	0	0	GO:0008168,GO:0008152	AT1G26850.1	0	S-adenosyl-L-methionine-dependent methyltransferases superfamily protein	0.00862202	0.040524	0.000145981	0.643501	0.655395	0.602992	FALSE	FALSE	unknown			https://www.arabidopsis.org/servlets/TairObject?name=AT1G26850&type=locus
	Chr03	gene	12088748	12092211	.	+	.	ID=Potri.003G093900.v3.0;Name=Potri.003G093900	Potri.003G093900	PF00076	PTHR24011,PTHR24011:SF57	KOG0131	0	0	GO:0003676	AT5G46840.1	0	RNA-binding (RRM/RBD/RNP motifs) family protein	0.028571	0.0307685	0.000146685	1.27903	1.98271	2.29905	FALSE	FALSE	unknown			https://www.arabidopsis.org/servlets/TairObject?name=AT5G46840&type=locus
	Chr10	gene	18791576	18793767	.	-	.	ID=Potri.010G193300.v3.0;Name=Potri.010G193300	Potri.010G193300	PF00316	PTHR11556,PTHR11556:SF2	KOG1458	3.1.3.37	K01100	GO:0042578,GO:0005975	AT3G55800.1	SBPASE	sedoheptulose-bisphosphatase	0.00240737	0.315043	0.000149002	0.7439	0.925956	0.55383	FALSE	FALSE	metabolism	stress response		https://www.arabidopsis.org/servlets/TairObject?name=AT3G55800&type=locus	Xun-Liang Liu and others, ‘Carbonylation and Loss-of-Function Analyses of SBPase Reveal Its Metabolic Interface Role in Oxidative Stress, Carbon Assimilation, and Multiple Aspects of Growth and Development in Arabidopsis’, Molecular Plant, 5 (2012), 1082–99 <http://dx.doi.org/http://dx.doi.org/10.1093/mp/sss012>.
	Chr12	gene	12305123	12308405	.	+	.	ID=Potri.012G097000.v3.0;Name=Potri.012G097000	Potri.012G097000	PF00571	PTHR13780	KOG1764	0	0	GO:0005515	AT3G48530.1	KING1	SNF1-related protein kinase regulatory subunit gamma 1	0.0345378	0.0567934	0.000160652	1.61386	1.28557	1.98524	FALSE	FALSE	unknown			https://www.arabidopsis.org/servlets/TairObject?name=AT3G48530&type=locus
	Chr08	gene	3597750	3603955	.	+	.	ID=Potri.008G059800.v3.0;Name=Potri.008G059800	Potri.008G059800	PF00415	PTHR22870:SF22,PTHR22870	0	0	0	0	AT3G55580.1	0	Regulator of chromosome condensation (RCC1) family protein	0.00167666	0.21452	0.000172256	0.370317	0.686506	0.170091	FALSE	FALSE	cold stress			https://www.arabidopsis.org/servlets/TairObject?name=AT3G55580&type=locus	Hongtao Ji and others, ‘The Arabidopsis RCC1 Family Protein TCF1 Regulates Freezing Tolerance and Cold Acclimation through Modulating Lignin Biosynthesis’, PLoS Genetics, 11 (2015), 1–25 <http://dx.doi.org/10.1371/journal.pgen.1005471>.
	Chr17	gene	15381682	15381902	.	+	.	ID=Potri.017G146900.v3.0;Name=Potri.017G146900	Potri.017G146900	0	0	0	0	0	0	0	0	0	0.168753	0.100957	0.000174869	1.83753	2.96276	2.61886	FALSE	FALSE	unknown	0
	Chr04	gene	23905089	23910728	.	-	.	ID=Potri.004G232500.v3.0;Name=Potri.004G232500	Potri.004G232500	PF07714,PF00560	PTHR24420,PTHR24420:SF476	KOG1187	0	0	GO:0004672,GO:0005524,GO:0006468,GO:0005515	AT5G49760.1	0	Leucine-rich repeat protein kinase family protein	0.000172377	0.242829	0.000179373	0.528657	1.19147	0.672965	FALSE	11941	unknown	0	0	https://www.arabidopsis.org/servlets/TairObject?name=AT5G49760&type=locus
	Chr13	gene	2480094	2480717	.	+	.	ID=Potri.013G036800.v3.0;Name=Potri.013G036800	Potri.013G036800	PF07714	PTHR24420:SF472,PTHR24420	0	0	0	GO:0004672,GO:0005524,GO:0006468	AT4G08850.1	0	Leucine-rich repeat receptor-like protein kinase family protein	0.0196548	0.0323292	0.000222662	3.02971	3.46995	2.669	FALSE	FALSE	unknown			https://www.arabidopsis.org/servlets/TairObject?name=AT4G08850&type=locus
	Chr18	gene	9473506	9477693	.	+	.	ID=Potri.018G072700.v3.0;Name=Potri.018G072700	Potri.018G072700	PF01643,PF12590	0	0	3.1.2.-,3.1.2.14	K10781	GO:0016790,GO:0006633	AT1G08510.1	FATB	fatty acyl-ACP thioesterases B	0.0643855	0.396878	0.000223206	0.87194	0.970766	0.82876	FALSE	FALSE	lipid metabolism	cold stress		https://www.arabidopsis.org/servlets/TairObject?name=AT1G08510&type=locus	Srinivas Belide and others, ‘Modification of Seed Oil Composition in Arabidopsis by Artificial microRNA-Mediated Gene Silencing’, Frontiers in Plant Science, 3 (2012), 168 <http://dx.doi.org/10.3389/fpls.2012.00168>; Guy C Barker and others, ‘Novel Insights into Seed Fatty Acid Synthesis and Modification Pathways from Genetic Diversity and Quantitative Trait Loci Analysis of the Brassica C Genome…
	Chr01	gene	37934050	37935458	.	+	.	ID=Potri.001G366500.v3.0;Name=Potri.001G366500	Potri.001G366500	0	0	0	0	0	0	AT3G13130.1	0	0	0.0214497	0.364012	0.000226053	0.500539	0.891937	0.257304	FALSE	FALSE	unknown			https://www.arabidopsis.org/servlets/TairObject?name=AT3G13130&type=locus
	Chr04	gene	8380314	8384384	.	+	.	ID=Potri.004G097300.v3.0;Name=Potri.004G097300	Potri.004G097300	PF03959	PTHR12277:SF8,PTHR12277	KOG1552	0	0	0	AT5G38220.1	0	alpha/beta-Hydrolases superfamily protein	0.124068	0.376072	0.000233285	0.798044	0.92698	0.612419	FALSE	FALSE	unknown			https://www.arabidopsis.org/servlets/TairObject?name=AT5G38220&type=locus
	Chr12	gene	12546540	12547191	.	-	.	ID=Potri.012G100300.v3.0;Name=Potri.012G100300	Potri.012G100300	0	0	0	0	0	0	0	0	0	0.0249263	0.0013503	0.0002347	1.61539	1.85713	1.71133	28111	FALSE	unknown	0	0
	Chr07	gene	1006975	1009891	.	-	.	ID=Potri.007G013000.v3.0;Name=Potri.007G013000	Potri.007G013000	PF00181,PF03947	PTHR13691:SF4,PTHR13691	KOG2309	0	K02938	GO:0003735,GO:0006412,GO:0005622,GO:0005840	AT4G36130.1	0	Ribosomal protein L2 family	0.328854	0.474525	0.000240616	1.04059	0.989348	1.12908	FALSE	FALSE	ribosomal			https://www.arabidopsis.org/servlets/TairObject?name=AT4G36130&type=locus
	scaffold_145	gene	52254	59038	.	+	.	ID=Potri.T100800.v3.0;Name=Potri.T100800	Potri.T100800	PF00931	PTHR23155	KOG4658	0	0	GO:0043531,GO:0006915,GO:0005524	AT4G27220.1	0	NB-ARC domain-containing disease resistance protein	0.0260827	0.008876	0.000245341	1.29695	1.36216	1.57518	FALSE	FALSE	unknown	pathogen defense		https://www.arabidopsis.org/servlets/TairObject?name=AT4G27220&type=locus
	Chr01	gene	8847308	8859819	.	+	.	ID=Potri.001G111300.v3.0;Name=Potri.001G111300	Potri.001G111300	PF05000,PF04983,PF00623,PF11523	PTHR19376,PTHR19376:SF10	KOG0260	0	0	GO:0003677,GO:0003899,GO:0006351	AT1G63020.1	NRPD1,NRPD1A,POL IVA,SDE4,SMD2	nuclear RNA polymerase D1A	0.0156778	0.0382495	0.000256552	1.34558	1.35405	2.31659	FALSE	FALSE	siRNA	reproduction		https://www.arabidopsis.org/servlets/TairObject?name=AT1G63020&type=locus	Jie Lu and others, ‘Maternal siRNAs as Regulators of Parental Genome Imbalance and Gene Expression in Endosperm of Arabidopsis Seeds’, Proceedings of the National Academy of Sciences , 109 (2012), 5529–34 <http://dx.doi.org/10.1073/pnas.1203094109 >.
	Chr01	gene	20565100	20574591	.	+	.	ID=Potri.001G205800.v3.0;Name=Potri.001G205800	Potri.001G205800	0	0	0	0	0	0	AT5G64170.2	0	dentin sialophosphoprotein-related	0.00128058	0.0966323	0.000269299	0.471204	0.773052	0.401984	FALSE	2058	light response	0	0	https://www.arabidopsis.org/servlets/TairObject?name=AT5G64170&type=locus	Rugnone and others.
	Chr18	gene	464749	471459	.	-	.	ID=Potri.018G006000.v3.0;Name=Potri.018G006000	Potri.018G006000	PF00702,PF00690,PF00122	PTHR24093:SF61,PTHR24093	KOG0205	3.6.3.6	K01535	GO:0000166,GO:0046872,GO:0003824,GO:0008152,GO:0016020,GO:0015662,GO:0006812,GO:0006754	AT2G24520.1	AHA5,HA5	H(+)-ATPase 5	0.00222031	0.114904	0.000271411	0.640267	0.838968	0.623419	FALSE	FALSE	light response	guard cell		https://www.arabidopsis.org/servlets/TairObject?name=AT2G24520&type=locus	Kumi Ueno and others, ‘Biochemical Characterization of Plasma Membrane H+-ATPase Activation in Guard Cell Protoplasts of Arabidopsis Thaliana in Response to Blue Light’, Plant and Cell Physiology, 46 (2005), 955–63 <http://dx.doi.org/10.1093/pcp/pci104>.
	Chr19	gene	15147446	15152165	.	+	.	ID=Potri.019G123400.v3.0;Name=Potri.019G123400	Potri.019G123400	0	PTHR23125:SF56,PTHR23125	0	0	0	0	AT5G01720.1	0	RNI-like superfamily protein	0.357039	0.0712987	0.000277196	0.924932	1.30363	0.560875	FALSE	FALSE	unknown			https://www.arabidopsis.org/servlets/TairObject?name=AT5G01720&type=locus
	Chr06	gene	11714208	11716567	.	+	.	ID=Potri.006G139900.v3.0;Name=Potri.006G139900	Potri.006G139900	PF00022	PTHR11937	KOG0676	0	0	0	AT5G09810.1	ACT7	actin 7	0.000202858	0.0423104	0.00028217	0.191656	0.600808	0.290198	FALSE	15990	root hair development	calcium	0	https://www.arabidopsis.org/servlets/TairObject?name=AT5G09810&type=locus	Kiefer and others.
	Chr15	gene	9005169	9007696	.	+	.	ID=Potri.015G065400.v3.0;Name=Potri.015G065400	Potri.015G065400	PF02183,PF00046	PTHR24326,PTHR24326:SF218	KOG0483	0	0	GO:0003700,GO:0043565,GO:0006355,GO:0003677,GO:0005634	AT3G01470.1	ATHB-1,ATHB1,HAT5,HB-1,HD-ZIP-1	homeobox 1	0.000413686	0.137884	0.00029678	0.530482	0.811131	0.556127	FALSE	32822	light response	root growth	0	https://www.arabidopsis.org/servlets/TairObject?name=AT3G01470&type=locus	Capella and others.
	Chr08	gene	7092402	7098765	.	+	.	ID=Potri.008G111200.v3.0;Name=Potri.008G111200	Potri.008G111200	PF00702,PF00122	PTHR24092:SF18,PTHR24092	KOG0206	3.6.3.1	K01530	GO:0000166,GO:0046872,GO:0003824,GO:0008152	AT1G68710.1	0	ATPase E1-E2 type family protein / haloacid dehalogenase-like hydrolase family protein	0.46532	0.186979	0.000299216	1.01555	1.35022	1.47746	FALSE	FALSE	unknown			https://www.arabidopsis.org/servlets/TairObject?name=AT1G68710&type=locus
	Chr15	gene	8419539	8423467	.	+	.	ID=Potri.015G061600.v3.0;Name=Potri.015G061600	Potri.015G061600	PF00069,PF00560,PF08263	PTHR24420,PTHR24420:SF117	KOG1187	0	0	GO:0004672,GO:0005524,GO:0006468,GO:0005515	AT1G74360.1	0	Leucine-rich repeat protein kinase family protein	0.00664711	0.0286437	0.000307741	0.42304	0.58319	0.441679	FALSE	FALSE	unknown			https://www.arabidopsis.org/servlets/TairObject?name=AT1G74360&type=locus
	Chr10	gene	21569123	21574157	.	+	.	ID=Potri.010G235700.v3.0;Name=Potri.010G235700	Potri.010G235700	0	0	0	0	0	0	0	0	0	0.0878769	0.0665088	0.000312295	1.11818	1.29271	1.30136	FALSE	FALSE	unknown	0
	Chr01	gene	8563785	8564939	.	-	.	ID=Potri.001G107800.v3.0;Name=Potri.001G107800	Potri.001G107800	PF00314	0	0	0	0	0	AT4G11650.1	ATOSM34,OSM34	osmotin 34	0.00251373	0.0750394	0.00031515	0.313797	0.505138	0.25641	FALSE	FALSE	pathogen defense			https://www.arabidopsis.org/servlets/TairObject?name=AT4G11650&type=locus	Zuyu Zheng and others, ‘Arabidopsis WRKY33 Transcription Factor Is Required for Resistance to Necrotrophic Fungal Pathogens’, Plant Journal, 48 (2006), 592–605 <http://dx.doi.org/10.1111/j.1365-313X.2006.02901.x>.
	Chr09	gene	4981813	4986545	.	+	.	ID=Potri.009G043200.v3.0;Name=Potri.009G043200	Potri.009G043200	PF01964	0	0	0	K03147	GO:0009228	AT2G29630.1	PY,THIC	thiaminC	0.0503267	0.0429455	0.00032238	1.41407	1.67081	1.80483	FALSE	FALSE				https://www.arabidopsis.org/servlets/TairObject?name=AT2G29630&type=locus
	scaffold_29	gene	388482	397516	.	-	.	ID=Potri.T023400.v3.0;Name=Potri.T023400	Potri.T023400	PF00954,PF00069,PF11883,PF08276,PF01453	PTHR24420,PTHR24420:SF703	KOG1187	0	0	GO:0004672,GO:0005524,GO:0006468,GO:0048544,GO:0005529,GO:0004674	AT4G27290.1	0	S-locus lectin protein kinase family protein	0.102395	0.480054	0.000322843	0.774719	0.985013	0.346695	FALSE	FALSE				https://www.arabidopsis.org/servlets/TairObject?name=AT4G27290&type=locus
	Chr01	gene	29827607	29831266	.	-	.	ID=Potri.001G293100.v3.0;Name=Potri.001G293100	Potri.001G293100	PF00025	PTHR11711,PTHR11711:SF20	KOG0075	0	K07977	GO:0003924,GO:0005525,GO:0007264,GO:0004871,GO:0019001,GO:0007186,GO:0005634,GO:0005737,GO:0005622	AT3G49870.1	ARLA1C,ATARLA1C	ADP-ribosylation factor-like A1C	0.00903507	0.195851	0.000325318	0.620279	0.77598	0.56724	FALSE	FALSE				https://www.arabidopsis.org/servlets/TairObject?name=AT3G49870&type=locus
	Chr03	gene	13504736	13508815	.	+	.	ID=Potri.003G111500.v3.0;Name=Potri.003G111500	Potri.003G111500	PF00854	PTHR11654:SF37,PTHR11654	KOG1237	0	0	GO:0005215,GO:0006857,GO:0016020	AT1G12110.1	ATNRT1,B-1,CHL1,CHL1-1,NRT1,NRT1.1	nitrate transporter 1.1	0.00124152	0.0196611	0.000336753	0.366124	0.574266	0.232459	FALSE	8489	nitrate metabolism	guard cell	0	https://www.arabidopsis.org/servlets/TairObject?name=AT1G12110&type=locus	Riveras and others.
	Chr09	gene	10828633	10830516	.	-	.	ID=Potri.009G134000.v3.0;Name=Potri.009G134000	Potri.009G134000	PF00249	PTHR10641	KOG0048	0	K09422	GO:0003677	AT4G38620.1	ATMYB4,MYB4	myb domain protein 4	0.00078905	0.0014838	0.000339404	1.68663	1.78546	2.06252	22485	22485	jasmonic acid	salicylic acid	0	https://www.arabidopsis.org/servlets/TairObject?name=AT4G38620&type=locus	Stracke, Werber and Weisshaar.
	Chr10	gene	16576405	16579123	.	-	.	ID=Potri.010G159800.v3.0;Name=Potri.010G159800	Potri.010G159800	PF00984,PF03720,PF03721	PTHR11374	KOG2666	1.1.1.22	K00012	GO:0016616,GO:0051287,GO:0055114	AT5G15490.1	0	UDP-glucose 6-dehydrogenase family protein	0.0812503	0.447492	0.00035206	0.845276	1.04061	0.648049	FALSE	FALSE				https://www.arabidopsis.org/servlets/TairObject?name=AT5G15490&type=locus
	Chr02	gene	6696923	6697488	.	+	.	ID=Potri.002G093600.v3.0;Name=Potri.002G093600	Potri.002G093600	0	0	0	0	0	0	0	0	0	0.0905395	0.473491	0.000363504	0.661392	0.973588	0.529866	FALSE	FALSE	unknown	0
	Chr14	gene	2456255	2459189	.	+	.	ID=Potri.014G029000.v3.0;Name=Potri.014G029000	Potri.014G029000	0	0	0	0	0	0	AT5G42900.3	COR27	cold regulated gene 27	0.114463	0.0176918	0.000367617	1.63239	1.82947	3.36411	FALSE	FALSE				https://www.arabidopsis.org/servlets/TairObject?name=AT5G42900&type=locus
	Chr13	gene	6402922	6404074	.	+	.	ID=Potri.013G074700.v3.0;Name=Potri.013G074700	Potri.013G074700	PF00346	PTHR11993,PTHR11993:SF18	0	1.6.5.3	K05579	GO:0016651,GO:0048038,GO:0051287,GO:0055114	ATCG01110.1	0	NAD(P)H dehydrogenase subunit H	0.0554828	0.0560097	0.000378871	1.0954	1.44836	1.34839	FALSE	FALSE				https://www.arabidopsis.org/servlets/TairObject?name=ATCG01110&type=locus
	Chr05	gene	8304197	8308437	.	-	.	ID=Potri.005G108500.v3.0;Name=Potri.005G108500	Potri.005G108500	PF00481	PTHR13832,PTHR13832:SF97	KOG0700	0	0	GO:0003824	AT3G51370.1	0	Protein phosphatase 2C family protein	0.0105561	0.289199	0.000381493	0.64098	0.857082	0.706364	FALSE	FALSE				https://www.arabidopsis.org/servlets/TairObject?name=AT3G51370&type=locus
	Chr08	gene	8386523	8395308	.	-	.	ID=Potri.008G128800.v3.0;Name=Potri.008G128800	Potri.008G128800	PF01504,PF00118	PTHR23086,PTHR23086:SF7	KOG0230	0	0	GO:0005524,GO:0044267,GO:0016307,GO:0046488	AT1G71010.1	FAB1C	FORMS APLOID AND BINUCLEATE CELLS 1C	0.449028	0.223937	0.000390713	0.981841	1.14311	1.38127	FALSE	FALSE				https://www.arabidopsis.org/servlets/TairObject?name=AT1G71010&type=locus
	Chr17	gene	15380988	15384767	.	-	.	ID=Potri.017G146800.v3.0;Name=Potri.017G146800	Potri.017G146800	PF00249	PTHR12802:SF30,PTHR12802	KOG0724	0	0	GO:0003677	AT5G52660.1	0	Homeodomain-like superfamily protein	0.0282635	0.0578399	0.000393076	1.50557	1.81323	2.29419	FALSE	FALSE				https://www.arabidopsis.org/servlets/TairObject?name=AT5G52660&type=locus
	Chr01	gene	23216215	23219158	.	+	.	ID=Potri.001G223300.v3.0;Name=Potri.001G223300	Potri.001G223300	PF00232	PTHR10353	KOG0626	3.2.1.-	K01238	GO:0004553,GO:0005975	AT2G44480.1	BGLU17	beta glucosidase 17	0.0331744	0.0190797	0.000411812	2.20351	1.88299	2.81314	FALSE	FALSE				https://www.arabidopsis.org/servlets/TairObject?name=AT2G44480&type=locus
	Chr01	gene	36381132	36386710	.	-	.	ID=Potri.001G355800.v3.0;Name=Potri.001G355800	Potri.001G355800	PF05237,PF00899,PF00581	PTHR10953:SF79,PTHR10953	KOG2017	0	K11996	GO:0003824	AT5G55130.1	CNX5,SIR1	co-factor for nitrate, reductase and xanthine dehydrogenase 5	0.00304342	0.0407999	0.00041365	0.626944	0.806579	0.655797	FALSE	FALSE				https://www.arabidopsis.org/servlets/TairObject?name=AT5G55130&type=locus
	Chr04	gene	20265036	20269374	.	-	.	ID=Potri.004G187200.v3.0;Name=Potri.004G187200	Potri.004G187200	PF00011	PTHR11527,PTHR11527:SF14	0	0	0	0	AT1G07400.1	0	HSP20-like chaperones superfamily protein	0.000635664	0.0124442	0.000413982	0.170764	0.321111	0.127971	FALSE	11488	unknown	0	0	https://www.arabidopsis.org/servlets/TairObject?name=AT1G07400&type=locus
	Chr16	gene	781327	781655	.	-	.	ID=Potri.016G014200.v3.0;Name=Potri.016G014200	Potri.016G014200	0	0	0	0	0	0	AT4G15280.1	UGT71B5	UDP-glucosyl transferase 71B5	0.000610132	0.0358588	0.000433689	0.303239	0.614816	0.104779	FALSE	33795	unknown	0	0	https://www.arabidopsis.org/servlets/TairObject?name=AT4G15280&type=locus
	Chr17	gene	10957212	10960121	.	+	.	ID=Potri.017G092500.v3.0;Name=Potri.017G092500	Potri.017G092500	PF00364	PTHR23151:SF25,PTHR23151	0	0	K02160	0	AT5G15530.1	BCCP2,CAC1-B	biotin carboxyl carrier protein 2	0.000596469	0.179768	0.000437553	0.564347	0.782238	0.47858	FALSE	36020	reproduction	0	0	https://www.arabidopsis.org/servlets/TairObject?name=AT5G15530&type=locus
	Chr10	gene	19238880	19242307	.	+	.	ID=Potri.010G200500.v3.0;Name=Potri.010G200500	Potri.010G200500	PF00004	PTHR11603,PTHR11603:SF153	KOG0651	0	0	GO:0005524	AT2G39730.1	RCA	rubisco activase	0.00368952	0.0406898	0.000452871	0.54336	0.783964	0.390722	FALSE	FALSE				https://www.arabidopsis.org/servlets/TairObject?name=AT2G39730&type=locus
	Chr05	gene	20248535	20250583	.	-	.	ID=Potri.005G185200.v3.0;Name=Potri.005G185200	Potri.005G185200	0	0	0	0	0	0	AT1G76980.1	0	0	0.0814335	0.190352	0.00046946	0.777452	0.86818	0.734447	FALSE	FALSE				https://www.arabidopsis.org/servlets/TairObject?name=AT1G76980&type=locus
	Chr05	gene	24283167	24285817	.	-	.	ID=Potri.005G235300.v3.0;Name=Potri.005G235300	Potri.005G235300	PF00137	PTHR10263	KOG0232	3.6.3.14	K02155	GO:0015078,GO:0015991,GO:0033177	AT1G19910.1	ATVHA-C2,AVA-2PE,AVA-P2	ATPase, F0/V0 complex, subunit C protein	0.0142184	0.137099	0.000469792	0.756662	0.819527	0.594963	FALSE	FALSE				https://www.arabidopsis.org/servlets/TairObject?name=AT1G19910&type=locus
	Chr14	gene	9937274	9938922	.	-	.	ID=Potri.014G130400.v3.0;Name=Potri.014G130400	Potri.014G130400	PF09420	0	KOG4771	0	0	0	AT1G02870.1	0	0	0.347551	0.184202	0.000472602	1.09058	1.24555	1.75232	FALSE	FALSE				https://www.arabidopsis.org/servlets/TairObject?name=AT1G02870&type=locus
	Chr06	gene	24341696	24347778	.	-	.	ID=Potri.006G233800.v3.0;Name=Potri.006G233800	Potri.006G233800	0	0	0	0	K12125	0	AT2G25930.1	ELF3,PYK20	hydroxyproline-rich glycoprotein family protein	0.0324006	0.0678241	0.000475468	1.42913	1.29143	1.74662	FALSE	FALSE				https://www.arabidopsis.org/servlets/TairObject?name=AT2G25930&type=locus
	Chr06	gene	21144016	21145929	.	+	.	ID=Potri.006G195400.v3.0;Name=Potri.006G195400	Potri.006G195400	PF01157	PTHR20981	KOG1732	0	K02889	GO:0003735,GO:0006412,GO:0005622,GO:0005840	AT1G57860.1	0	Translation protein SH3-like family protein	0.263412	0.338198	0.00048256	1.05011	1.08351	1.36933	FALSE	FALSE				https://www.arabidopsis.org/servlets/TairObject?name=AT1G57860&type=locus
	Chr01	gene	48744474	48747110	.	+	.	ID=Potri.001G452200.v3.0;Name=Potri.001G452200	Potri.001G452200	PF02362	0	0	0	0	GO:0003677,GO:0006355	AT2G46870.1	NGA1	AP2/B3-like transcriptional factor family protein	0.000352203	0.0924732	0.000486133	0.418883	0.608831	0.361961	FALSE	4522	cell proliferation	root hair development	0	https://www.arabidopsis.org/servlets/TairObject?name=AT2G46870&type=locus	Kwon and others.
	Chr09	gene	10641119	10644187	.	+	.	ID=Potri.009G130600.v3.0;Name=Potri.009G130600	Potri.009G130600	PF00642	PTHR12547:SF44,PTHR12547	0	0	0	GO:0003676,GO:0008270	AT3G19360.1	0	Zinc finger (CCCH-type) family protein	0.238153	0.168024	0.000499004	1.12651	1.09467	1.39412	FALSE	FALSE				https://www.arabidopsis.org/servlets/TairObject?name=AT3G19360&type=locus
	Chr19	gene	9018303	9022346	.	+	.	ID=Potri.019G058200.v3.0;Name=Potri.019G058200	Potri.019G058200	0	0	0	0	0	0	AT5G05240.1	0	Uncharacterised conserved protein (UCP030365)	0.0981925	0.31859	0.000501986	0.59751	0.871116	0.652724	FALSE	FALSE				https://www.arabidopsis.org/servlets/TairObject?name=AT5G05240&type=locus
	Chr09	gene	11962318	11964072	.	-	.	ID=Potri.009G152600.v3.0;Name=Potri.009G152600	Potri.009G152600	PF04893	PTHR21236	KOG3103	0	0	GO:0016020	AT2G36300.1	0	Integral membrane Yip1 family protein	0.00337769	0.154461	0.000524606	0.732077	0.830622	0.620596	FALSE	FALSE				https://www.arabidopsis.org/servlets/TairObject?name=AT2G36300&type=locus
	Chr01	gene	9573972	9575134	.	+	.	ID=Potri.001G119300.v3.0;Name=Potri.001G119300	Potri.001G119300	PF04043	PTHR22931:SF14,PTHR22931	0	0	0	GO:0004857,GO:0030599	AT1G62760.1	0	Plant invertase/pectin methylesterase inhibitor superfamily protein	0.0112294	0.223412	0.000536678	0.617508	1.46243	0.279247	FALSE	FALSE				https://www.arabidopsis.org/servlets/TairObject?name=AT1G62760&type=locus
	scaffold_174	gene	31512	34772	.	+	.	ID=Potri.T112200.v3.0;Name=Potri.T112200	Potri.T112200	PF01582,PF00560,PF00931	PTHR11017,PTHR11017:SF20	KOG4658	0	0	GO:0005515,GO:0043531,GO:0007165,GO:0005622,GO:0045087,GO:0031224,GO:0004888,GO:0006915,GO:0005524	AT1G27170.1	0	transmembrane receptors;ATP binding	0.002138	0.239269	0.000547159	0.688022	1.13919	0.551152	FALSE	FALSE				https://www.arabidopsis.org/servlets/TairObject?name=AT1G27170&type=locus
	Chr08	gene	11680758	11682007	.	+	.	ID=Potri.008G171000.v3.0;Name=Potri.008G171000	Potri.008G171000	0	0	0	0	0	0	AT2G05620.1	PGR5	proton gradient regulation 5	0.0105408	0.096104	0.000549511	0.575581	0.78266	0.375053	FALSE	FALSE				https://www.arabidopsis.org/servlets/TairObject?name=AT2G05620&type=locus
	Chr11	gene	189720	194381	.	-	.	ID=Potri.011G002900.v3.0;Name=Potri.011G002900	Potri.011G002900	PF01554	PTHR11206:SF48,PTHR11206	KOG1347	0	0	GO:0015238,GO:0015297,GO:0006855,GO:0055085,GO:0016020	AT3G21690.1	0	MATE efflux family protein	0.0342101	0.0467088	0.000551383	0.663148	0.694393	0.600442	FALSE	FALSE				https://www.arabidopsis.org/servlets/TairObject?name=AT3G21690&type=locus
	Chr13	gene	4941459	4947156	.	+	.	ID=Potri.013G064300.v3.0;Name=Potri.013G064300	Potri.013G064300	PF00069,PF00560	PTHR24420,PTHR24420:SF465	KOG1187	0	0	GO:0004672,GO:0005524,GO:0006468,GO:0005515	AT3G03770.1	0	Leucine-rich repeat protein kinase family protein	0.0600473	0.0225825	0.000562179	1.5429	1.54225	1.78999	FALSE	FALSE				https://www.arabidopsis.org/servlets/TairObject?name=AT3G03770&type=locus
	Chr15	gene	1954332	1962177	.	+	.	ID=Potri.015G025100.v3.0;Name=Potri.015G025100	Potri.015G025100	PF00560,PF08263	PTHR24420,PTHR24420:SF473	KOG0472	0	0	GO:0005515	AT2G34930.1	0	disease resistance family protein / LRR family protein	0.0671491	0.0269082	0.000563325	0.584294	0.556794	0.423713	FALSE	FALSE				https://www.arabidopsis.org/servlets/TairObject?name=AT2G34930&type=locus
	Chr04	gene	3050127	3055020	.	-	.	ID=Potri.004G040200.v3.0;Name=Potri.004G040200	Potri.004G040200	PF07714	PTHR24420,PTHR24420:SF679	KOG1187	0	0	GO:0004672,GO:0005524,GO:0006468	AT3G09010.1	0	Protein kinase superfamily protein	0.00459703	0.245592	0.000564896	0.633634	0.833936	0.498531	FALSE	FALSE				https://www.arabidopsis.org/servlets/TairObject?name=AT3G09010&type=locus
	Chr10	gene	21014440	21022479	.	+	.	ID=Potri.010G227000.v3.0;Name=Potri.010G227000	Potri.010G227000	PF00225,PF00514	PTHR24115:SF69,PTHR24115	KOG0240	0	0	GO:0003777,GO:0005524,GO:0007018,GO:0005515	AT3G54870.1	ARK1,CAE1,MRH2	Armadillo/beta-catenin repeat family protein / kinesin motor family protein	0.00767318	0.384923	0.000567555	0.427854	1.10913	0.415375	FALSE	FALSE				https://www.arabidopsis.org/servlets/TairObject?name=AT3G54870&type=locus
	Chr01	gene	8331561	8333918	.	+	.	ID=Potri.001G104400.v3.0;Name=Potri.001G104400	Potri.001G104400	PF00702	PTHR18901	KOG2914	0	0	GO:0003824,GO:0008152	AT4G11570.1	0	Haloacid dehalogenase-like hydrolase (HAD) superfamily protein	0.00635343	0.0071828	0.000593505	0.567743	0.655694	0.506374	FALSE	FALSE	metabolism	signalling	0	https://www.arabidopsis.org/servlets/TairObject?name=AT4G11570&type=locus
	Chr07	gene	12993077	12994081	.	-	.	ID=Potri.007G105600.v3.0;Name=Potri.007G105600	Potri.007G105600	0	0	0	0	0	0	AT4G19950.1	0	0	0.0187329	0.274674	0.000606388	0.67694	0.89239	0.486958	FALSE	FALSE				https://www.arabidopsis.org/servlets/TairObject?name=AT4G19950&type=locus
	Chr01	gene	8576912	8578677	.	+	.	ID=Potri.001G108000.v3.0;Name=Potri.001G108000	Potri.001G108000	PF00295	0	0	0	0	GO:0004650,GO:0005975	AT1G60590.1	0	Pectin lyase-like superfamily protein	0.0231645	0.296412	0.000609138	0.323027	0.776165	0.251088	FALSE	FALSE				https://www.arabidopsis.org/servlets/TairObject?name=AT1G60590&type=locus
	Chr04	gene	6980271	6984352	.	+	.	ID=Potri.004G084300.v3.0;Name=Potri.004G084300	Potri.004G084300	PF01734	PTHR10470,PTHR10470:SF3	KOG0513	0	0	GO:0006629	AT2G26560.1	PLA IIA,PLA2A,PLP2	phospholipase A 2A	0.0413465	0.314629	0.00061061	0.57934	0.805607	0.279442	FALSE	FALSE				https://www.arabidopsis.org/servlets/TairObject?name=AT2G26560&type=locus
	Chr04	gene	15322898	15323939	.	+	.	ID=Potri.004G133200.v3.0;Name=Potri.004G133200	Potri.004G133200	0	0	0	0	0	0	AT1G30260.1	0	0	0.0849561	0.153504	0.000624559	0.538637	0.672982	0.32959	FALSE	FALSE				https://www.arabidopsis.org/servlets/TairObject?name=AT1G30260&type=locus
	Chr16	gene	776141	778253	.	-	.	ID=Potri.016G014100.v3.0;Name=Potri.016G014100	Potri.016G014100	PF00201	PTHR11926,PTHR11926:SF15	KOG1192	0	0	GO:0016758,GO:0008152	AT3G21760.1	HYR1	UDP-Glycosyltransferase superfamily protein	0.00536958	0.0603134	0.000626305	0.517047	0.718855	0.382192	FALSE	FALSE				https://www.arabidopsis.org/servlets/TairObject?name=AT3G21760&type=locus
	Chr05	gene	2558034	2561938	.	-	.	ID=Potri.005G034600.v3.0;Name=Potri.005G034600	Potri.005G034600	PF08544,PF00288	PTHR10457,PTHR10457:SF4	KOG1511	2.7.1.36	K00869	GO:0005524,GO:0016310,GO:0016301,GO:0008299,GO:0005737,GO:0004496	AT5G27450.1	MK,MVK	mevalonate kinase	0.00576734	0.174049	0.000628705	0.734575	0.827886	0.722351	FALSE	FALSE				https://www.arabidopsis.org/servlets/TairObject?name=AT5G27450&type=locus
	Chr14	gene	7915895	7917130	.	+	.	ID=Potri.014G101100.v3.0;Name=Potri.014G101100	Potri.014G101100	PF04564	PTHR22849	0	0	0	GO:0004842,GO:0016567,GO:0000151	AT2G35930.1	PUB23	plant U-box 23	0.134457	0.000575464	0.000628838	5.51688	2.76309	4.76193	31195	FALSE	pathogen defense	drought stress	abscisic acid	https://www.arabidopsis.org/servlets/TairObject?name=AT2G35930&type=locus	Seo and others.
	Chr17	gene	4434879	4436719	.	-	.	ID=Potri.017G052100.v3.0;Name=Potri.017G052100	Potri.017G052100	PF00201	PTHR11926,PTHR11926:SF15	KOG1192	0	0	GO:0016758,GO:0008152	AT1G22360.1	AtUGT85A2,UGT85A2	UDP-glucosyl transferase 85A2	0.112203	0.00790693	0.000645718	0.604058	0.580086	0.423538	FALSE	FALSE				https://www.arabidopsis.org/servlets/TairObject?name=AT1G22360&type=locus
	Chr03	gene	3088692	3100423	.	+	.	ID=Potri.003G025800.v3.0;Name=Potri.003G025800	Potri.003G025800	PF11721,PF00069,PF00560	PTHR24420,PTHR24420:SF697	KOG1187	0	0	GO:0004672,GO:0005524,GO:0006468,GO:0005515	AT1G53440.1	0	Leucine-rich repeat transmembrane protein kinase	0.0206316	0.244371	0.000679589	1.75355	1.57159	2.51531	FALSE	FALSE				https://www.arabidopsis.org/servlets/TairObject?name=AT1G53440&type=locus
	Chr08	gene	560272	562679	.	+	.	ID=Potri.008G010300.v3.0;Name=Potri.008G010300	Potri.008G010300	PF10203	0	KOG4114	0	0	0	AT1G10865.1	0	0	0.114437	0.0531404	0.000710776	1.76445	1.98519	2.24456	FALSE	FALSE				https://www.arabidopsis.org/servlets/TairObject?name=AT1G10865&type=locus
	Chr03	gene	8979108	8984051	.	+	.	ID=Potri.003G062100.v3.0;Name=Potri.003G062100	Potri.003G062100	PF00931	PTHR19851,PTHR19851:SF6	0	0	0	GO:0043531,GO:0006915,GO:0005524	AT1G15890.1	0	Disease resistance protein (CC-NBS-LRR class) family	0.195382	0.10662	0.000722233	1.19544	1.21041	1.38972	FALSE	FALSE				https://www.arabidopsis.org/servlets/TairObject?name=AT1G15890&type=locus
	Chr07	gene	14353025	14358654	.	-	.	ID=Potri.007G127600.v3.0;Name=Potri.007G127600	Potri.007G127600	PF00730,PF00633	PTHR10359,PTHR10359:SF16	KOG1921	4.2.99.18	K10773	GO:0003677,GO:0006284	AT2G31450.2	ATNTH1	DNA glycosylase superfamily protein	0.0707468	0.429314	0.000724295	1.21761	1.02298	1.38086	FALSE	FALSE				https://www.arabidopsis.org/servlets/TairObject?name=AT2G31450&type=locus
																										FALSE

## Sheet: qPCRtargetsAndPrimers
	Poplar gene	arabidopsis homolog	Annotation	Primer name	Forward (5' -> 3')	Reverse (5' -> 3')	Product size (bp)	Description	Publication
	POPTR_0002s03460	AT5G44420.1	plant defensin	PDF1.2	TTAACTGTGCTCGTGAATGCAA	TGCGTGGCAAGCTCCAT	59	JA and/or ET responsive gene up in roots colonized with WCS417	Pozo et al. New Phytologist (2008) 180:511-523
	POPTR_0001s16800	AT5G07990.1	stress and detox	Pt450	AGCTGGAAGGAGGATGTGTC	TTTCCTCCATGCTCAACTCC	134	TT7 (transparent testa 7); flavonoid 3Œ-monooxygenase/oxygen binding	MPMI Vol. 22, no. 2, 2009, pp. 190-200 Transcriptome Profiling in Hybrid Poplar Following Interactions with Melampsora Rust Fungi
	POPTR_0014s03820	AT5G42650.1	Hormone metabolism	PtAOS	CCAGCGCCTTTACGATTTCTTC	ATGCCTCCTCTCGTGAAATTCC	86	AOS (allene oxide synthase); hydro-lyase/oxygen binding	MPMI Vol. 22, no. 2, 2009, pp. 190-200 Transcriptome Profiling in Hybrid Poplar Following Interactions with Melampsora Rust Fungi
	POPTR_0001s09000	AT4G11650.1	Defense related proteins	PtATOSM34	AATTTGATGGTGCTGGAAGG	ATTCGGCTAGGGTGTTAGGG	99	ATOSM34 (OSMOTIN 34); thaumatin-like protein	MPMI Vol. 22, no. 2, 2009, pp. 190-200 Transcriptome Profiling in Hybrid Poplar Following Interactions with Melampsora Rust Fungi
	POPTR_0003s11070	AT4G12470	similar to HyPRP	PtAzi1b	ACCAAAGCCAAAGCCAAAG	CAATGAACCGAGCAAATCAG	88	defense response to fungus, endomembrane system, lipid binding, lipid transport, systemic acquired resistance
	POPTR_0006s04670	AT3G57270.1	Defense related proteins	PtBG1	TCCCCCTTGATTATGCTCTCTTC	ACCTCCACCAGATTTCTCCAAAG	128	BG1 (ƒÀ-1,3-glucanase 1); hydrolase, hydrolyzing O-glycosyl compounds	MPMI Vol. 22, no. 2, 2009, pp. 190-200 Transcriptome Profiling in Hybrid Poplar Following Interactions with Melampsora Rust Fungi
	POPTR_0001s27550	AT4G37980.1	Secondary metabolism	PtCAD9	AGCATCGGAGGAATAAAGGAAAC	CCAAGGCAGTGTTCACATAATCC	109	CAD (cinnamyl alcohol dehydrogenase)	MPMI Vol. 22, no. 2, 2009, pp. 190-200 Transcriptome Profiling in Hybrid Poplar Following Interactions with Melampsora Rust Fungi
	POPTR_0004s12170	AT5G39670.1	Signal perception	PtCAL	TGCAGCAGAGAAAGTGAGGA	TCGGCTCCTTCTCATCAAAC	79	Calcium-binding EF-hand family protein	MPMI Vol. 22, no. 2, 2009, pp. 190-200 Transcriptome Profiling in Hybrid Poplar Following Interactions with Melampsora Rust Fungi
	POPTR_0002s00350.1	AT1G76650.1	Calmodulin-like genes	PtCML38A	TGAAGCGGATGTTGAGTCGAT	TGAGGTCGAAGGTACGGATGA	78	Calmodulin-like genes	Vadassery et al. The Plant Journal (2009) 59, 193–206
	POPTR_0003s06460	AT5G07990.1	Secondary metabolism	PtCYP92A	GCCATTGCTAAGGAGGTTATGC	ACTCGGGAGCCTTTTTTAATGTC	113	TT7 (transparent testa 7); flavonoid 3Œ-monooxygenase/oxygen binding	MPMI Vol. 22, no. 2, 2009, pp. 190-200 Transcriptome Profiling in Hybrid Poplar Following Interactions with Melampsora Rust Fungi
	POPTR_0010s15270	At4g16260	ET pathway	PtDL4170Cb	AAAGGAGGTACGCCGAAGAG	TCCAACTCTGGTTGCTTCTG	89	Glycosyl hydrolase superfamily protein; FUNCTIONS IN: cation binding, hydrolase activity, hydrolyzing O-glycosyl compounds, c....	Soeno et al. Plant and Cell Physiology (2010) 51(4), 524-536
	POPTR_0008s03370	AT5G20480	ET pathway	ptEFRA	GGTCAAACCGTCGCCATAAA	TGATGCGCCTTAATGTTTCACA	91	plant-type hypersensitive response, detection of bacterium, protein amino acid phosphorylation, transmembrane receptor protein tyrosine kinase signaling pathway, defense response signaling pathway, resistance gene-independent	Piertse et al. Nature Chemical Biology (2009) 5, 308-316
	POPTR_0012s04160	AT5G20480	ET pathway	ptEFRB	GGTCAAACCGTCGCCATAAA	TGATGCGCCTTAATGTTTCACA	91	plant-type hypersensitive response, detection of bacterium, protein amino acid phosphorylation, transmembrane receptor protein tyrosine kinase signaling pathway, defense response signaling pathway, resistance gene-independent	Piertse et al. Nature Chemical Biology (2009) 5, 308-316
	POPTR_0008s16610	AT3G23240	ET pathway	ptERF1A	CCCTTCAATGAAAACGACTCTGA	GCCACGGAACTAACCTCTTCTTC	125	defense response, regulation of transcription, DNA-dependent, jasmonic acid mediated signaling pathway, ethylene mediated signaling pathway	Piertse et al. Nature Chemical Biology (2009) 5, 308-316
	POPTR_0008s07900	AT1G65610.1	Cell wall modification	Ptgluc	TCAACACCCAGTGACAAAACAAG	GAACATCACGGAACTGGTCAAAC	136	Endo-1,4-ƒÀ-glucanase, putative / cellulase, putative	MPMI Vol. 22, no. 2, 2009, pp. 190-200 Transcriptome Profiling in Hybrid Poplar Following Interactions with Melampsora Rust Fungi
	POPTR_0004s16120	AT2G16230.1	Defense related proteins	PtGlyHy17	TCAGGAGGAGGTTCATTTGG	CGAAAGAGAGGGATCAATGC	108	Glycosyl hydrolase family 17 protein	MPMI Vol. 22, no. 2, 2009, pp. 190-200 Transcriptome Profiling in Hybrid Poplar Following Interactions with Melampsora Rust Fungi
	POPTR_0011s11430	AT1G17180.1	stress and detox	PtGSTU25	TGATGAAGCTTGGAGCCATAAAC	ACCTTCAGATGCCCATAGATTCC	133	ATGSTU25 (glutathione S-transferase (class tau) 25)	MPMI Vol. 22, no. 2, 2009, pp. 190-200 Transcriptome Profiling in Hybrid Poplar Following Interactions with Melampsora Rust Fungi
	POPTR_0019s06040	AT5G17540.1	stress and detox	PtHSR201	ATGGTGCGAGTGAGAGTGC	TCGAAGCACATGCTAAATTGAC	128	Transferase family protein; HSR201 (N. tabacum)	MPMI Vol. 22, no. 2, 2009, pp. 190-200 Transcriptome Profiling in Hybrid Poplar Following Interactions with Melampsora Rust Fungi
	POPTR_0003s06670	AT1G72450	JA pathway	ptJAZ6	GGGTTACAGCAAGAGCTCCGTAT	ACGGGTTGCTGTCTTCTTCAGA	87	jasmonic acid mediated signaling pathway, pollen development, flower development, response to jasmonic acid stimulus, defense response to bacterium	Piertse et al. Nature Chemical Biology (2009) 5, 308-316
	POPTR_0011s02260	AT1G30135	JA pathway	ptJAZ8B	GCTCAATTAACGCGTATCAGG	TGCTAATGCACGCTAGCTAATTC	59	jasmonic acid mediated signaling pathway, pollen development, flower development, response to jasmonic acid stimulus, defense response to bacterium	Piertse et al. Nature Chemical Biology (2009) 5, 308-316
	POPTR_0014s18075	AT4G35180.1	Transport	PtLHT7	GAATCGCGTTACCCCTTACA	AACCATGCCTAAGCATCCAG	125	LHT7 (lys/his transporter 7); amino acid permease	MPMI Vol. 22, no. 2, 2009, pp. 190-200 Transcriptome Profiling in Hybrid Poplar Following Interactions with Melampsora Rust Fungi
	POPTR_0002s04020	AT1G06160	JA pathway	ptORA59A	CCCACAAGTCATAGACCAAAGGT	GGGAGAGATCTGAATTTAGGTATTGATT	99	regulation of transcription, DNA-dependent, jasmonic acid and ethylene-dependent systemic resistance, ethylene mediated signaling pathway, response to ethylene stimulus, response to jasmonic acid stimulus	Piertse et al. Nature Chemical Biology (2009) 5, 308-316
	POPTR_0005s24460	AT1G06160	JA pathway	ptORA59B	GGTGGCACTGAAGAGGAAAC	AATCCTCCAAAACCACCACA	110	regulation of transcription, DNA-dependent, jasmonic acid and ethylene-dependent systemic resistance, ethylene mediated signaling pathway, response to ethylene stimulus, response to jasmonic acid stimulus	Piertse et al. Nature Chemical Biology (2009) 5, 308-316
	POPTR_0009s08670.1	AT2G14610.1	pathogenesis-related protein-1	PtPR-1A	CCCTAATCCTTCCCTCTCGT	TAGGCTTGCACTGTGGTGTC	118	pathogenesis-related protein-1	Vadassery et al. The Plant Journal (2009) 59, 193–206
	POPTR_0001s07650	AT1G79670.2	Signal perception	PtRFO1A	CAAGGTCCGGTTGTCCAGATC	AGCTCTAGCAGGGTTGACAGATG	128	RFO1 (resistance to Fusarium oxysporum 1) WALK2	MPMI Vol. 22, no. 2, 2009, pp. 190-200 Transcriptome Profiling in Hybrid Poplar Following Interactions with Melampsora Rust Fungi
	POPTR_1464s00200	AT1G79670.2	Signal perception	PtRFO1B	TCGACCTACAATGCGAGAAG	TTGATGTCGAAACTGCATCC	146	RFO1 (resistance to Fusarium oxysporum 1) WALK2	MPMI Vol. 22, no. 2, 2009, pp. 190-200 Transcriptome Profiling in Hybrid Poplar Following Interactions with Melampsora Rust Fungi
	POPTR_0005s08720	AT5G64810.1	Transcription	PtWRKY51	CGGAGAAGACTCGGCTTATG	GGAAGGTCCAAGCATTAGGG	119	WRKY51 (WRKY DNA-binding protein 51); transcription factor	MPMI Vol. 22, no. 2, 2009, pp. 190-200 Transcriptome Profiling in Hybrid Poplar Following Interactions with Melampsora Rust Fungi
	POPTR_0013s09470	AT3G56400	SA pathway	ptWRKYB	AACCAGTGGATGAGCCTACC	CCACTGCCTCATAATCAGACC	51	activator of SA-dependent defense genes and a repressor of JA-reg....	Piertse et al. Nature Chemical Biology (2009) 5, 308-316
	POPTR_0006s05450	AT4G15550.1	Secondary metabolism	PtZOG1	GCTGAAATTACCCGGATTGC	GGGATTGCGAAAGCATGTG	87	IAGLU (indole-3-acetate ƒÀ-D-UDP-glycosyltransferase)	MPMI Vol. 22, no. 2, 2009, pp. 190-200 Transcriptome Profiling in Hybrid Poplar Following Interactions with Melampsora Rust Fungi
