# Supplementary material for: Two Poplar-Associated Bacterial Isolates Induce Additive Favorable Responses in a Constructed Plant-Microbiome System
Source: Front Plant Sci. 2016 Apr 26;7:497. doi: 10.3389/fpls.2016.00497 (PMC4845692; doi:10.3389/fpls.2016.00497)
Supplement: Supplementary file 5 [file DataSheet4.XLSX]

## Sheet: GCMS leaf metabolites
	metabolite or retention time and m/z	leaf concentration (ug/gFW)			fold change relative to control
		BT03	GM41	mix	BT03	GM41	mix
	1,2,4-benzenetriol	2.26875	3.74813	3.59601	0.724276	0.664501	0.641654
	1,6-anhydroglucose	168.38	160.262	165.931	-0.0712927	-0.0211408	-0.314217
	aconitic acid	5.59097	5.25016	3.88937	-0.0907359	-0.52356	-0.644349
	a-linolenic acid	79.548	215.464	297.401	1.43755	1.90251	1.876
	alpha-tocopherol	11.2402	17.5077	30.6093	0.63932	1.4453	0.783753
	a-O-salicyloylsalicin	26.4246	52.8705	48.2497	1.00058	0.868638	0.628562
	asparagine	33.5472	11.6921	115.094	-1.52066	1.77854	0.133758
	aspartic acid	8.98281	26.6575	165.834	1.5693	4.20643	3.13573
	azeleic acid	0.597726	0.599157	1.30158	0.00345148	1.12271	0.871146
	B-cyano-alanine	2.11876	0.944329	20.1818	-1.16586	3.25176	0.383871
	B-sitosterol	74.9771	138.833	164.666	0.888829	1.13502	1.11552
	caffeic acid	146.891	215.445	206.999	0.55257	0.494875	0.303907
	caffeoyl-3-O-quinic acid	1.54868	2.59682	2.36489	0.745707	0.610731	-0.320318
	catechin	36.2379	16.655	90.3136	-1.12155	1.31744	-1.72603
	catechol	46.009	85.0612	46.3682	0.886585	0.0112213	0.164348
	citric acid	494.813	821.476	956.865	0.731334	0.951431	0.85408
	citrulline	8.35405	31.9995	161.905	1.9375	4.27653	2.77259
	digalactosylglycerol	41.4465	40.0478	54.0041	-0.0495282	0.381819	0.230955
	epi-catechin	0.188578	0.0780869	0.238298	-1.27201	0.337605	-1.88577
	erythronic acid	19.2691	28.2394	20.4885	0.551421	0.0885228	-0.0222209
	ethyl-phosphate	171.488	120.328	210.26	-0.511134	0.294066	0.450639
	ferulic acid	8.79568	16.3248	17.6511	0.892195	1.00489	0.896221
	fructose	2690.74	2351.44	2573.3	-0.194456	-0.0643826	-0.496828
	GABA	41.0287	55.6182	76.8883	0.438923	0.90613	1.03017
	galactose	409.086	410.014	300.008	0.00326916	-0.447403	-0.6309
	glucose	3237.05	4013.62	3612.78	0.310222	0.158428	-0.0377285
	glutamic acid	6.1768	58.2103	180.804	3.23634	4.87142	4.11274
	glutamine	24.0241	5.16478	27.3276	-2.2177	0.185876	-1.66736
	glyceric acid	259.023	228.436	188.258	-0.181291	-0.460373	-0.58185
	glycerol	56.3976	67.7163	50.2356	0.263868	-0.166925	-0.38283
	glycine	4.51184	5.36789	7.94098	0.250639	0.815601	0.34116
	grandidentatin	12.2092	15.9863	14.4017	0.388868	0.238267	0.132733
	linoleic acid	11.4208	32.4669	46.0105	1.50731	2.0103	1.96709
	lysine	2.29063	2.27218	7.02516	-0.0116695	1.61679	0.959479
	maleic acid	12.5477	9.9449	5.72345	-0.335397	-1.13247	-1.6673
	malic acid	843.559	970.222	848.322	0.201826	0.00812458	-0.138684
	methylmalonic acid	54.5935	71.6393	71.7731	0.392022	0.394715	0.401818
	monogalactosylglycerol	92.8825	109.984	86.5932	0.243812	-0.101154	0.512482
	ornithine	0.574545	0.980002	75.5044	0.770365	7.038	3.86394
	palmitic acid	51.3537	112.937	114.643	1.13698	1.1586	1.11826
	p-coumaric acid	4.17324	7.8597	5.82473	0.913306	0.481023	0.0921098
	phenylalanine	4.76953	2.86444	14.3865	-0.735595	1.5928	0.533802
	phosphate	519.625	602.606	651.579	0.213744	0.32647	0.498275
	phytol	162.872	376.612	317.763	1.20934	0.964213	1.03574
	purpurein	10.2904	13.0526	14.8991	0.343029	0.533917	0.254915
	putrescine	22.3057	20.6739	27.3245	-0.109607	0.292781	0.468187
	quinic acid	200.814	288.003	116.634	0.520224	-0.783872	-1.03056
	ribitol	7.59857	9.59458	8.7929	0.336491	0.210611	-0.0941389
	salicin	365.221	606.239	415.44	0.731118	0.185873	-0.179534
	salicortin	118.06	222.011	221.926	0.911108	0.910553	0.568464
	salicyl alcohol	30.8882	51.5085	26.7252	0.737755	-0.208853	0.273776
	salicylic acid	439.95	554.342	610.218	0.33344	0.471986	0.347129
	salicylic acid 2-O-glucoside	1.24381	1.67343	2.47863	0.428038	0.994777	0.867687
	serine	9.91037	3.17542	5.88926	-1.64199	-0.750852	-1.72766
	shikimic acid	167.88	1160.68	162.278	2.78947	-0.0489646	-0.211029
	succinic acid	13.0563	14.9236	15.0644	0.192855	0.206406	-0.230212
	sucrose	6973.3	9283.4	9048.35	0.412811	0.375813	0.230031
	threonic acid	58.8995	68.2616	47.4618	0.212819	-0.311487	-0.210591
	threonine	15.2718	2.95572	5.4385	-2.36929	-1.48959	-2.13302
	trytophan	12.4507	0.430461	5.66246	-4.8542	-1.13672	-3.31909
	2-O-salicyloylsalicin	3.79669	7.74546	7.72443	1.02861	1.02468	0.890017
	3,6-anhydrogalactose	17.4537	12.1335	10.8982	-0.524537	-0.679438	-0.918715
	5-oxo-proline	336.423	259.997	306.94	-0.371782	-0.13232	-0.280308
	6-hydroxy-2-cyclohexenone alcohol	37.2969	61.9766	25.2673	0.732668	-0.561785	-0.883831
	6-hydroxy-2-cyclohexenone-1-carboxylic acid	124.672	93.3097	95.537	-0.418034	-0.384002	-0.641571
	2,3-dihydroxybenzoic acid-3-O-glucoside	11.5392	11.2406	19.4212	-0.0378255	0.751093	0.197831
	2,5-dihydroxybenzoic acid-5-O-glucoside	8.42256	8.04271	13.6211	-0.0665777	0.693513	0.204461
	1-hydroxy-2-piperidinone	0.161287	0.694581	17.7051	2.10651	6.77839	2.91881
	10.91 450 dehydro-CHO	11.9974	12.7682	11.9069	0.0898365	-0.0109255	-0.144674
	11.82 319 sugar	21.3008	19.4938	21.9653	-0.12789	0.0443179	-0.0889517
	12.98 235 glycoside	1566.71	944.697	1491.49	-0.729812	-0.0709822	-0.151358
	13.15 341 299 315	5.2798	13.1026	14.1906	1.3113	1.42638	1.46434
	13.53 255 179 salicyl-HCH	0.944739	2.04338	1.02865	1.11297	0.12277	0.121362
	13.67 180 glycoside	4.17039	5.65951	4.15806	0.440495	-0.0042729	0.0506008
	13.75 445 171 glycoside	5.82869	7.13041	13.7563	0.290815	1.23885	1.17032
	13.95 258 alcohol glycoside	12.1886	15.3468	15.8875	0.332414	0.382363	-0.0340897
	14.49 284 glycoside	90.804	113.409	98.5898	0.320707	0.118682	0.0945096
	14.73 290 glycoside	11.2488	10.0745	11.2965	-0.159059	0.00610041	-0.198617
	16.23 caffeoyl-conjugate	1.42769	1.59933	2.21355	0.163787	0.632681	-0.0958794
	16.3 219 caffeoyl-conjugate	1.14971	2.11745	2.35433	0.881058	1.03405	0.750232
	16.8 432 glycoside	4.76041	3.22377	4.51825	-0.562338	-0.0753217	-0.55568
	17.95 97 caffeoyl-feruloyl-conjugate	0.707582	0.83759	2.101	0.243347	1.57011	1.09413
	18.24 171 caffeoyl-conjugate	3.13787	2.52985	6.18404	-0.310736	0.978763	1.07756
	18.41 219 phenolic	0.606976	0.61915	1.64237	0.0286497	1.43607	1.17581
	18.44 171 caffeoyl-conjugate	3.15217	2.4981	6.18404	-0.335513	0.972207	1.071
	19.68 171 caffeoyl conjugate	1.08596	2.58482	4.76017	1.2511	2.13205	2.19789
	20.41 171 caffeoyl conjugate	0.941035	2.1046	4.36217	1.16122	2.21273	2.08786
	9.41 344 246 alkaloid	0.761217	1.28074	2.78511	0.750598	1.87135	1.9614
	9.66 98 390 288 piperidinyl	7.18089	15.7564	129.625	1.1337	4.17404	2.73298
